# Supplementary material for: Perceived parental warmth attenuates the link between perceived parental rejection and rumination in Chinese early adolescents: two conditional moderation models
Source: Front Psychiatry. 2024 Jan 24;15:1294291. doi: 10.3389/fpsyt.2024.1294291 (PMC10848273; doi:10.3389/fpsyt.2024.1294291)
Supplement: Supplementary file 1 [file DataSheet_1.xls]

## Sheet: 原始数据
Number	Gender	Age	Onlychild	Family	Grade	Domicile	Rumination-Q1	Rumination-Q2	Rumination-Q3	Rumi-Q4	Rumi-Q5	Rumi-Q6	Rumi-Q7	Rumi-Q8	Rumi-Q9	Rumi-Q10	Rumi-Q11	Rumi-Q12	Rumi-Q13	Rumi-Q14	Rumi-Q15	Rumi-Q16	Rumi-Q17	Rumi-Q18	Rumi-Q19	Rumi-Q20	Rumi-Q21	F11	M12	F21	M22	F31	M32	F41	M42	F51	M52	F61	M62	F71	M72	F81	M82	F91	M92	F101	M102	F111	M112
1	1	12	2	1	7	1	3	4	2	2	1	1	4	1	2	3	2	3	3	3	3	4	4	2	2	4	1	3	2	1	2	3	3	3	2	1	2	2	2	2	3	4	4	3	2	2	2	1	2
2	1	13	2	1	7	2	2	2	1	3	1	1	2	1	3	1	1	1	2	2	2	1	1	1	3	1	1	1	1	3	3	2	2	1	1	2	2	2	2	1	2	1	2	2	2	1	1	3	3
3	2	12	2	1	7	1	1	1	1	1	1	1	2	1	2	2	1	2	3	1	2	1	1	1	2	2	1	2	2	2	3	2	3	2	2	1	2	2	3	3	2	3	3	3	3	2	2	2	3
4	1	13	1	1	7	1	1	2	1	4	2	1	1	2	1	1	2	1	3	1	1	1	1	1	1	2	1	1	2	2	4	3	3	1	1	1	1	4	3	4	4	2	2	4	4	1	1	1	1
5	1	12	1	1	7	0	1	1	1	2	1	1	3	1	2	2	2	4	4	3	3	1	2	1	2	1	1	1	1	3	3	3	3	1	1	1	1	4	4	1	1	1	1	3	3	1	1	4	4
6	2	13	1	1	7	2	3	3	2	2	1	2	2	3	1	1	1	1	2	1	1	2	2	2	1	3	1	2	3	2	2	2	2	1	1	1	1	1	2	1	1	3	3	1	2	2	2	1	1
7	2	13	1	1	7	1	1	2	2	3	2	1	3	1	4	4	1	2	2	3	3	1	3	1	1	2	1	2	1	4	3	3	3	1	1	1	1	4	4	1	1	2	2	3	2	1	1	2	3
8	2	13	2	1	7	2	2	1	2	2	2	2	1	1	1	2	2	2	2	2	2	2	2	1	2	0	1	1	1	2	2	2	2	1	1	1	1	2	2	2	2	2	2	1	2	1	1	2	2
9	2	12	2	1	7	1	2	2	2	2	1	2	3	1	3	3	3	1	4	3	3	3	1	1	4	3	1	2	2	2	2	2	2	1	1	1	1	3	3	1	3	1	1	1	3	2	2	2	2
10	1	12	0	2	7	1	3	2	4	2	2	2	1	2	4	4	2	1	1	4	4	2	4	1	1	1	3	1	1	1	1	1	2	1	1	1	1	1	1	1	3	1	1	4	4	0	2	1	2
11	1	12	2	1	7	1	2	2	1	2	2	1	4	1	2	2	3	2	3	2	2	2	1	1	2	4	1	1	1	3	3	4	4	1	1	1	1	4	4	1	1	1	1	2	2	4	4	3	3
12	1	12	1	1	7	1	2	2	2	3	1	1	2	2	3	4	2	2	3	3	3	2	2	1	1	2	1	2	3	3	3	4	4	2	2	1	2	4	4	1	2	1	1	2	2	2	2	3	3
13	1	12	2	1	7	1	1	1	1	1	1	1	1	1	2	2	1	1	2	1	1	1	1	1	2	3	1	2	2	3	3	4	4	1	2	1	1	4	4	1	3	2	3	4	4	2	2	3	3
14	2	12	2	1	7	1	2	2	2	1	2	1	2	1	2	2	2	3	3	2	2	1	1	1	2	2	2	1	1	3	3	2	2	1	1	1	1	3	3	1	1	2	2	2	3	1	1	2	2
15	2	13	1	1	7	1	2	2	2	2	2	2	2	1	1	2	2	3	2	2	2	2	2	2	2	2	1	1	1	2	3	3	4	1	1	1	1	2	2	2	2	1	2	1	2	1	1	1	3
16	2	12	0	1	7	2	1	2	1	1	1	2	1	2	1	1	3	1	1	1	3	3	2	1	1	2	4	1	2	4	4	3	3	1	1	1	1	1	1	1	1	1	1	2	2	1	1	3	3
17	1	13	2	1	7	1	1	1	1	1	1	1	1	1	1	1	1	1	1	1	1	1	1	1	1	1	1	1	1	1	3	3	3	1	1	1	1	1	1	1	1	1	1	1	1	1	1	1	1
18	1	12	2	1	7	2	1	2	2	2	1	2	1	2	2	1	1	1	1	2	2	3	3	1	1	1	1	2	1	3	3	4	4	2	1	1	1	3	3	1	1	1	2	4	4	1	1	3	3
19	1	1	1	2	7	2	1	2	2	1	2	1	1	1	1	2	2	3	2	1	2	3	2	1	1	1	2	1	1	2	4	1	1	1	1	1	2	2	4	1	2	1	3	2	2	1	1	4	4
20	2	13	1	1	7	1	4	2	2	3	2	2	3	2	2	3	2	1	3	4	4	2	3	3	3	2	1	1	1	2	2	3	1	2	2	1	2	3	3	2	3	2	2	3	3	2	2	2	2
21	2	13	2	1	7	2	3	2	3	3	1	3	4	2	3	1	4	1	1	3	2	2	4	4	3	2	1	1	3	2	2	3	3	2	3	2	2	2	2	1	2	3	3	2	2	1	1	1	1
22	1	12	1	2	7	1	1	1	2	1	1	1	2	2	2	1	1	2	3	3	3	2	3	1	4	2	1	2	1	4	4	2	3	3	2	1	1	2	3	1	1	2	4	2	3	1	1	2	3
23	2	12	1	1	7	1	2	1	2	3	3	1	4	3	2	3	2	1	4	2	4	1	1	1	2	1	3	1	1	4	3	3	3	1	1	1	1	2	2	1	1	2	2	2	2	2	2	4	4
24	2	12	2	1	7	1	1	1	2	2	1	1	2	1	1	2	2	3	3	2	2	1	2	1	3	2	1	2	1	4	4	2	2	1	1	1	1	4	4	1	1	2	2	3	3	2	2	4	4
25	2	13	1	1	7	2	2	2	2	2	2	2	1	1	2	1	2	1	1	1	2	2	2	1	2	1	1	1	1	2	2	2	2	1	1	1	1	2	2	2	2	1	2	2	2	1	1	1	1
26	1	12	2	2	7	1	1	1	2	1	1	1	2	2	2	2	1	3	4	2	4	1	2	1	2	2	1	2	1	4	4	2	3	1	1	2	2	4	4	1	1	1	1	4	4	2	2	4	4
27	1	13	1	1	7	2	1	1	2	1	1	1	3	1	1	0	1	2	2	1	3	1	1	1	1	2	1	1	1	2	2	1	1	2	2	2	2	2	2	1	1	4	4	3	3	1	1	3	3
28	2	12	1	1	7	1	1	2	1	1	1	1	2	1	1	1	1	2	2	2	3	1	2	1	1	2	1	1	1	2	2	3	3	1	1	2	2	3	3	1	1	2	2	2	2	3	3	2	2
29	1	12	2	1	7	1	1	1	1	2	1	1	1	1	1	1	1	2	4	3	3	1	1	1	1	1	1	2	2	2	3	2	2	1	1	1	1	4	4	2	1	2	3	4	4	4	4	4	4
30	2	12	2	1	7	2	1	1	2	1	1	2	2	1	4	2	3	2	3	2	3	2	2	1	2	2	1	1	1	2	2	2	2	1	1	1	1	3	3	2	2	1	1	2	2	1	1	3	3
31	1	12	1	1	7	2	#NULL!	#NULL!	#NULL!	#NULL!	#NULL!	#NULL!	#NULL!	#NULL!	#NULL!	#NULL!	#NULL!	#NULL!	#NULL!	#NULL!	#NULL!	#NULL!	#NULL!	#NULL!	#NULL!	#NULL!	#NULL!	#NULL!	#NULL!	#NULL!	#NULL!	#NULL!	#NULL!	#NULL!	#NULL!	#NULL!	#NULL!	#NULL!	#NULL!	#NULL!	#NULL!	#NULL!	#NULL!	#NULL!	#NULL!	#NULL!	#NULL!	#NULL!	#NULL!
32	2	14	1	2	7	2	2	2	2	3	3	3	2	2	4	2	4	2	3	2	4	1	4	2	2	4	2	2	2	2	2	3	3	1	1	2	2	3	3	2	2	2	2	2	2	1	1	3	3
33	2	12	2	1	7	2	2	2	2	2	2	1	1	1	1	1	2	1	2	2	2	2	2	2	1	1	1	1	2	3	2	3	3	1	2	1	3	4	2	1	3	2	4	4	2	2	2	3	2
34	2	13	2	1	7	1	3	4	4	2	4	3	2	1	1	3	2	1	3	1	4	4	3	4	3	3	2	2	1	3	3	2	2	1	1	1	1	2	2	1	4	1	2	2	2	3	3	2	3
35	1	12	1	1	7	2	3	4	4	4	1	1	4	3	3	2	2	0	1	4	4	2	4	4	4	1	1	2	1	1	4	3	2	2	1	1	1	2	3	1	1	1	3	1	4	1	3	1	4
36	1	13	2	1	7	1	1	2	2	2	1	1	3	1	1	1	1	3	4	2	3	1	2	1	3	2	1	1	1	4	4	3	3	1	1	1	1	4	4	2	2	1	1	3	3	1	1	3	3
37	2	13	1	1	7	1	2	3	3	2	2	2	2	3	2	3	3	2	2	2	3	2	2	2	2	2	2	3	1	3	3	4	4	2	2	4	4	2	3	3	3	4	4	3	3	4	4	0	0
38	1	13	1	1	7	2	4	1	2	1	3	4	1	4	1	1	1	1	1	1	1	4	3	4	1	1	1	4	2	1	1	1	1	4	4	1	1	4	4	4	3	4	4	3	3	4	4	1	4
39	1	13	1	1	7	2	2	1	2	2	2	1	3	2	1	2	2	3	3	3	3	2	2	2	2	4	2	3	1	2	4	2	1	2	1	3	2	2	4	1	1	1	1	2	4	3	3	2	4
40	1	13	2	1	7	1	3	4	4	2	2	1	3	1	4	4	4	2	4	4	4	4	4	2	2	4	1	2	1	2	2	4	4	1	1	2	2	4	4	1	1	1	1	2	2	1	1	4	4
41	2	12	2	1	7	1	1	1	1	1	1	1	3	1	2	2	2	3	3	2	2	1	1	1	2	2	2	1	1	3	3	2	2	1	1	1	1	2	2	1	1	1	1	3	3	1	1	3	3
42	1	12	1	1	7	1	2	2	2	1	1	1	2	2	2	2	1	1	2	3	3	1	2	3	3	1	1	1	1	4	4	4	4	1	1	2	2	4	4	1	1	1	1	4	4	1	1	4	4
43	2	12	2	1	7	1	1	2	2	2	1	2	2	1	3	2	2	1	2	2	3	2	2	1	3	3	2	1	1	2	4	3	3	1	1	2	2	4	4	1	1	2	2	2	2	2	2	2	4
44	2	12	2	1	7	1	2	2	3	4	4	2	2	1	4	4	2	1	4	4	4	3	3	4	2	3	1	1	1	2	3	4	3	1	1	1	1	3	3	2	2	4	4	4	3	2	3	3	4
45	1	13	2	1	7	2	2	4	2	1	1	1	3	2	2	1	1	3	0	2	3	1	1	1	4	2	1	2	2	3	3	4	4	1	1	1	2	4	4	1	2	2	2	3	3	1	1	4	4
46	2	13	2	1	7	1	2	1	1	1	1	1	3	2	2	1	3	2	4	2	2	1	1	1	1	4	1	1	1	3	4	2	2	1	1	1	1	3	4	1	1	1	1	3	3	1	1	3	3
47	1	12	2	1	7	1	2	2	2	1	1	2	4	1	2	3	2	2	3	1	2	1	3	1	3	2	2	1	1	2	3	2	3	2	1	2	2	3	3	1	1	2	2	3	3	1	1	4	4
48	1	13	1	1	7	2	1	3	1	4	1	1	1	1	2	4	1	1	1	2	1	2	2	1	1	1	1	1	2	1	1	4	4	1	2	3	4	2	2	4	1	4	4	1	1	1	1	1	1
49	1	13	1	1	7	1	2	1	1	1	1	1	3	1	1	1	1	1	2	1	1	1	1	1	1	1	1	1	1	3	3	3	3	1	1	1	1	4	4	1	1	2	2	3	3	1	1	4	4
50	1	12	2	1	7	1	2	1	2	4	1	1	3	1	4	4	4	2	3	4	3	1	3	1	4	4	3	1	1	3	3	4	4	1	1	3	3	4	4	1	1	2	2	4	4	1	1	4	4
51	1	13	1	1	7	1	1	1	1	1	1	1	3	1	2	2	1	2	3	2	3	1	2	1	3	1	1	1	1	3	3	3	3	1	1	2	2	2	2	1	1	2	2	2	2	1	1	4	4
52	1	13	2	1	7	2	1	1	1	1	1	1	1	3	1	1	1	2	1	1	1	1	1	1	1	1	1	1	1	2	2	4	4	2	2	1	1	1	1	2	2	3	3	1	1	2	2	1	1
53	2	13	1	1	7	1	2	2	2	2	1	1	2	1	3	2	2	2	3	2	3	2	2	1	2	2	1	2	2	2	3	3	4	1	1	1	1	3	3	1	1	1	1	1	1	2	2	3	3
54	2	12	2	1	7	1	1	1	1	1	1	1	4	2	4	4	4	4	4	4	4	2	4	2	4	4	1	2	2	4	4	2	2	2	2	2	2	4	4	1	1	1	1	4	4	1	1	4	4
55	1	13	2	1	7	1	1	1	2	2	1	2	2	2	2	2	4	2	1	2	3	2	3	1	1	1	1	1	1	4	4	4	4	2	2	3	3	4	4	0	0	3	3	4	3	3	3	3	3
56	1	11	1	1	7	1	2	3	2	4	4	2	2	2	3	3	2	1	1	1	3	2	1	1	1	3	1	3	2	2	3	1	4	1	2	1	3	4	4	2	2	2	3	3	3	2	4	4	2
57	2	13	2	1	7	0	1	2	2	2	2	2	2	2	2	2	2	2	1	1	1	1	2	2	1	2	1	2	3	2	3	1	1	1	2	1	1	2	2	1	1	1	1	2	2	1	1	1	1
58	1	12	2	1	7	1	2	3	2	3	2	2	2	2	2	2	2	2	2	3	3	3	4	3	3	3	3	2	2	2	2	3	3	3	3	4	4	4	4	1	1	2	2	4	4	2	2	3	3
59	1	12	2	1	7	1	2	1	3	1	3	2	1	1	4	3	3	1	1	2	2	3	3	2	2	1	1	1	1	2	2	3	3	1	1	2	2	2	2	3	3	1	1	2	2	2	2	2	2
60	1	12	2	1	7	1	1	1	1	2	1	1	2	1	2	1	1	2	2	1	2	1	1	1	2	1	1	2	2	2	2	3	3	1	1	1	1	2	2	2	2	1	1	2	3	2	2	2	2
61	1	13	1	1	7	1	1	2	3	3	1	1	1	1	1	2	1	2	2	2	3	1	2	1	2	1	1	2	2	3	3	3	3	3	2	3	3	3	3	2	2	1	1	1	1	1	1	3	3
62	1	12	2	1	7	2	4	2	1	2	3	4	4	1	4	4	2	2	4	3	4	1	4	1	1	2	1	1	1	3	3	3	3	1	1	1	1	3	3	1	1	3	3	3	3	1	1	4	4
63	2	12	1	0	7	1	2	1	1	2	2	1	3	2	2	2	3	2	1	1	3	1	2	1	2	3	1	1	2	3	4	1	2	1	2	1	1	3	4	2	2	1	1	3	3	1	2	3	4
64	2	12	2	1	7	2	2	3	1	2	1	4	1	2	4	1	1	1	1	1	3	0	2	2	1	1	1	4	3	1	2	4	4	1	1	1	1	1	1	1	3	2	2	2	1	1	1	1	2
65	1	13	1	1	7	1	1	1	2	2	1	1	2	2	2	2	2	1	2	2	2	1	1	2	2	2	2	1	1	3	3	2	2	3	3	3	3	1	1	1	1	2	2	2	2	2	2	2	2
66	1	13	1	1	7	1	2	1	1	3	1	1	2	1	2	2	2	1	2	1	2	1	1	1	2	2	1	1	1	2	3	1	3	1	1	1	2	2	3	2	3	1	2	2	4	1	2	2	3
67	2	13	2	1	7	1	2	3	3	3	3	2	3	2	3	3	3	2	3	3	3	3	3	2	2	3	1	2	3	3	3	1	1	1	1	1	1	1	1	2	2	1	2	1	1	1	1	1	1
68	1	13	2	1	7	1	3	2	2	3	2	2	2	2	2	2	3	1	3	3	3	3	3	3	2	3	2	2	2	2	3	4	4	3	2	2	2	2	2	2	1	1	2	3	4	2	2	2	3
69	1	13	2	1	7	2	2	1	2	2	2	1	3	3	3	1	1	1	3	2	2	2	2	1	1	2	1	1	1	3	3	4	4	2	2	4	4	2	3	1	1	4	4	2	3	1	2	4	4
70	2	12	2	1	7	1	2	3	1	1	1	2	1	1	3	4	1	4	4	0	3	2	1	1	2	4	1	3	2	2	3	2	2	1	1	2	2	2	3	1	1	2	2	2	3	2	4	3	3
71	2	13	2	1	7	1	3	1	2	1	2	0	4	0	4	3	3	2	3	2	4	3	3	3	4	4	1	1	1	3	3	2	3	1	1	1	1	3	3	1	1	4	2	3	3	2	2	3	3
72	1	13	1	1	7	1	2	2	1	2	2	2	1	2	1	1	2	1	1	1	2	2	2	2	1	2	1	1	1	3	3	2	2	1	1	1	1	1	1	1	1	2	2	2	3	1	1	3	3
73	2	12	2	1	7	1	2	1	2	2	1	1	4	1	3	4	4	2	2	4	4	3	3	2	4	4	2	1	1	2	2	3	3	2	1	1	1	4	4	1	1	2	3	3	3	1	3	1	1
74	2	12	1	1	7	1	1	2	2	1	1	1	2	1	2	2	2	1	0	2	2	1	2	1	1	1	1	1	1	4	3	3	3	1	1	1	1	3	3	1	1	4	3	4	3	1	1	4	4
75	1	12	0	1	7	1	2	2	3	4	3	2	2	1	4	3	3	2	2	3	4	2	3	3	2	2	1	1	1	2	2	2	2	1	1	2	2	3	3	1	1	3	3	4	4	1	1	3	3
76	1	13	2	1	7	1	4	1	3	3	3	4	4	2	3	2	3	1	4	4	4	2	3	2	1	4	1	1	1	3	2	3	4	1	1	1	1	4	4	2	2	1	1	3	4	4	3	2	3
77	1	13	2	1	7	2	2	2	2	2	2	1	3	1	2	2	2	1	2	3	3	2	3	1	2	2	1	2	2	2	2	3	3	2	2	1	2	4	4	1	1	3	3	3	3	2	2	2	3
78	1	12	2	1	7	1	1	3	2	2	2	1	1	1	2	2	1	3	2	3	4	1	2	1	2	2	1	2	2	2	2	3	2	2	3	4	2	3	2	1	1	3	2	4	4	3	2	2	2
79	2	13	2	1	7	1	2	3	2	3	2	1	1	2	2	3	2	1	2	3	3	1	1	3	2	2	1	2	2	1	1	2	2	3	3	1	2	1	1	1	2	1	1	1	1	1	2	3	4
80	1	13	2	1	7	1	2	2	2	2	1	1	2	1	2	2	1	2	2	3	1	1	2	2	1	1	1	1	2	3	3	3	3	2	2	1	2	3	3	1	1	1	1	2	2	2	2	3	3
81	2	12	2	1	7	1	2	1	1	1	2	1	2	1	3	2	3	2	3	2	2	1	1	1	2	2	1	1	1	2	3	3	4	1	1	2	2	4	4	2	1	2	2	3	2	1	1	3	3
82	1	14	2	1	7	1	2	2	4	4	4	4	1	3	2	3	1	1	1	3	3	4	3	4	2	4	3	1	1	1	2	1	2	1	2	1	0	1	1	1	1	1	2	1	3	1	1	1	4
83	1	12	1	1	7	1	2	1	2	1	1	3	0	1	2	1	2	4	4	2	3	1	1	1	2	1	1	1	1	3	3	2	2	1	1	1	1	3	3	1	1	4	4	4	4	2	2	4	4
84	1	13	2	1	7	1	2	3	2	3	1	2	3	1	2	2	4	1	3	3	2	1	2	1	3	4	2	1	1	2	3	2	3	1	2	1	2	2	2	1	1	1	2	3	3	1	3	3	4
85	2	12	1	1	7	1	1	3	2	4	3	2	2	1	4	3	3	1	4	3	4	4	3	3	1	2	1	1	1	4	4	3	3	1	1	2	2	4	4	1	1	1	2	4	4	1	2	2	4
86	2	13	1	1	7	1	2	2	2	1	1	1	3	1	3	3	4	4	2	2	3	1	2	2	2	3	1	1	1	3	4	3	3	1	1	1	1	3	3	2	1	1	1	3	3	1	1	2	4
87	1	13	1	1	7	1	2	2	2	2	2	1	1	4	3	3	1	1	4	2	3	1	2	2	2	4	1	1	1	2	2	2	2	1	1	1	1	4	4	1	1	2	2	3	3	1	1	4	4
88	2	14	1	1	7	1	3	3	3	2	2	2	3	3	2	4	4	1	1	3	3	3	3	3	3	2	2	1	1	1	3	1	3	1	1	1	1	1	3	1	1	1	4	1	3	1	3	1	3
89	2	12	1	1	7	2	2	2	2	2	1	1	1	2	1	2	1	1	1	1	1	1	1	1	1	2	1	1	3	1	1	3	3	1	1	1	1	1	1	3	3	1	1	1	1	3	3	1	1
90	1	13	2	1	7	1	1	1	1	1	1	1	1	1	1	1	1	1	1	1	1	1	1	1	1	1	1	1	1	2	3	2	3	1	1	2	2	3	3	1	1	2	2	3	3	1	1	2	2
91	1	12	2	1	7	1	1	2	1	1	1	1	1	1	2	2	2	1	1	1	4	1	1	1	4	1	1	1	1	4	4	2	2	1	1	1	1	4	4	1	1	1	1	4	4	1	1	4	4
92	2	13	1	1	7	0	3	3	4	3	4	4	4	3	4	4	3	2	3	4	4	4	3	4	2	4	4	2	2	2	2	2	2	1	1	3	3	2	2	3	3	3	3	3	3	4	4	3	3
93	1	13	2	1	7	1	3	2	2	2	2	3	3	4	2	3	2	1	2	2	3	3	3	3	2	2	1	2	2	2	2	3	3	1	1	2	3	2	2	3	3	2	3	1	2	1	2	1	2
94	2	12	1	1	7	1	1	1	1	2	1	1	2	1	4	4	2	1	4	3	4	1	3	1	3	2	1	1	1	3	3	4	4	1	1	2	2	4	4	1	1	2	2	4	4	2	3	4	4
95	2	13	2	1	7	1	2	1	2	2	2	2	1	1	1	1	1	1	1	1	2	1	3	1	2	1	1	2	2	2	3	2	3	3	3	2	2	2	2	3	3	2	2	2	3	2	2	2	3
96	2	12	2	1	7	1	2	2	3	3	2	3	3	4	2	2	4	2	3	2	2	4	2	3	2	3	2	3	2	2	2	3	3	2	2	2	2	2	2	3	4	2	2	2	4	2	2	1	2
97	1	13	0	1	7	1	2	1	3	2	1	4	2	3	4	1	1	1	2	3	4	2	4	2	1	1	1	3	2	4	4	3	3	1	1	1	1	4	4	1	1	1	1	4	4	1	1	4	4
98	1	12	1	1	7	1	1	2	2	2	1	1	4	0	0	1	2	3	2	2	3	2	2	1	3	2	1	1	1	3	3	2	2	1	1	1	1	3	3	2	2	2	2	3	3	1	1	3	3
99	1	12	1	1	7	1	2	2	1	1	1	3	1	1	4	1	2	1	1	2	3	2	4	2	0	0	1	1	1	2	2	1	1	1	1	1	1	4	4	1	1	3	3	4	4	1	1	4	4
100	2	13	1	1	7	1	2	2	1	1	1	1	4	1	1	2	2	1	3	3	3	1	1	1	3	1	1	2	1	2	2	3	3	1	1	1	1	2	2	1	2	1	2	2	2	2	2	1	1
101	1	12	2	1	7	1	2	1	2	1	1	1	1	1	2	1	2	3	2	2	3	1	2	2	2	2	1	1	1	3	2	3	3	1	1	1	1	4	3	2	2	1	1	4	4	1	1	3	2
102	2	12	1	1	7	1	2	3	2	2	4	2	1	4	3	2	4	1	3	4	4	3	2	3	2	4	2	3	3	2	2	3	3	4	4	1	3	2	1	2	2	1	2	2	3	4	4	1	1
103	2	13	2	1	7	1	3	4	3	1	2	2	4	2	4	3	3	4	3	3	4	2	2	1	3	3	2	1	1	3	3	4	4	1	1	1	1	3	3	1	1	3	3	3	3	3	3	3	3
104	2	13	1	1	7	1	2	2	2	2	2	2	3	2	2	2	3	1	2	2	4	1	3	1	3	1	1	2	3	3	3	3	2	2	1	2	1	1	3	3	2	3	2	2	2	2	2	2	1
105	1	14	2	1	7	2	1	2	1	2	2	1	3	3	4	4	2	1	4	1	1	1	4	0	2	1	1	1	2	1	1	3	3	1	1	1	1	3	3	1	4	1	1	4	4	3	3	4	1
106	2	12	1	2	7	1	3	3	2	3	4	2	3	2	2	2	3	1	3	3	3	4	4	4	3	3	2	2	2	3	2	2	3	1	1	3	3	3	3	1	2	3	3	4	4	3	3	2	2
107	1	13	2	1	7	1	2	3	4	4	3	4	1	4	3	3	2	1	3	4	1	4	3	2	1	2	4	2	1	1	4	1	4	4	1	3	3	1	4	4	1	4	1	1	4	1	2	1	4
108	1	12	2	1	7	1	2	3	2	3	1	2	2	3	3	3	2	3	3	4	3	3	4	4	3	2	2	4	4	3	3	4	4	1	1	1	1	4	4	4	4	2	2	3	3	2	2	2	2
109	1	13	1	1	7	1	2	2	2	2	2	2	2	2	1	1	1	2	2	2	2	1	2	1	1	1	1	1	1	2	2	3	3	2	2	2	2	2	2	2	2	2	2	1	1	1	1	1	1
110	1	13	1	1	7	1	1	2	2	4	1	1	2	1	4	4	3	2	2	4	3	2	4	2	3	4	1	3	3	4	4	2	2	1	1	4	4	4	4	1	1	4	4	4	4	2	2	4	4
111	2	12	2	1	7	1	2	1	2	1	1	1	3	1	3	2	1	2	2	1	2	1	2	1	2	2	1	1	1	2	2	2	2	1	1	2	2	2	2	2	2	1	1	3	3	1	1	2	2
112	2	12	1	1	7	1	1	1	1	4	1	3	1	3	1	4	4	1	1	2	2	1	1	4	1	1	3	1	1	2	2	4	4	1	1	1	1	2	2	1	1	2	2	2	2	2	3	2	2
113	1	13	2	1	7	1	2	2	3	2	2	2	2	2	3	1	3	2	2	1	2	2	2	3	2	1	2	2	2	2	2	2	0	2	1	1	1	1	2	2	3	2	2	2	2	2	2	1	2
114	2	13	2	1	7	2	1	1	1	3	1	1	3	1	2	3	1	1	3	2	2	1	4	1	2	1	1	1	1	2	3	3	3	1	1	2	2	4	4	1	1	4	4	2	4	4	4	2	4
115	1	12	1	1	7	2	4	4	4	4	4	4	4	3	2	2	4	4	3	3	2	4	4	4	4	4	4	2	0	1	1	4	4	4	4	2	1	1	1	4	4	3	2	1	1	3	3	1	1
116	1	13	2	1	7	1	3	4	4	3	4	4	1	4	4	4	2	1	1	4	4	4	3	4	1	2	4	2	2	2	4	4	2	2	2	2	1	4	1	2	4	4	1	1	1	4	3	1	1
117	1	13	1	1	7	1	3	2	2	2	4	4	4	1	2	2	2	1	2	3	2	4	4	4	3	4	1	1	1	2	3	1	1	1	1	1	2	4	4	1	1	4	4	3	3	1	1	4	4
118	2	12	2	1	7	1	2	2	2	2	2	2	1	2	2	3	1	1	2	3	4	3	3	3	3	1	1	2	2	4	4	2	3	1	1	1	1	4	4	2	2	4	3	4	4	2	2	3	3
119	1	12	1	1	7	1	2	2	1	4	4	2	3	2	3	2	4	4	3	4	4	2	4	1	4	4	1	2	2	4	4	4	4	2	2	1	1	1	1	2	2	4	4	4	4	4	4	3	3
120	1	12	2	1	7	2	3	4	2	2	4	2	1	2	2	4	3	1	2	3	3	3	2	3	1	2	1	2	2	2	2	4	3	1	2	2	4	1	2	1	4	3	3	3	3	1	1	1	2
121	1	13	2	1	7	2	1	1	1	2	1	1	2	3	4	0	2	2	3	2	3	4	3	2	1	2	2	4	2	1	2	2	1	3	4	2	4	1	3	3	1	1	3	3	3	1	1	1	1
122	1	13	2	1	7	1	2	2	1	2	3	2	1	4	2	3	2	1	1	2	3	4	2	2	1	4	3	1	2	3	3	4	4	1	1	1	1	3	3	1	2	2	3	4	4	1	2	3	3
123	2	13	1	1	7	1	3	1	1	1	1	1	2	1	2	2	1	1	4	3	3	2	2	1	3	1	1	1	1	4	4	1	1	1	1	1	1	4	4	1	1	1	1	2	2	1	1	4	4
124	1	12	2	1	7	1	3	2	2	3	1	1	2	1	2	2	3	4	3	2	4	2	3	2	3	4	1	1	2	2	2	3	4	1	1	1	2	4	4	1	2	2	3	2	2	1	1	4	4
125	2	12	2	1	7	1	4	4	4	4	4	4	4	3	3	4	4	2	4	3	4	4	4	3	4	4	3	3	3	2	2	4	4	3	2	2	2	2	2	4	3	4	4	2	2	4	4	1	1
126	1	13	1	1	7	1	1	1	1	1	1	1	2	1	3	2	2	3	3	1	2	1	1	1	2	2	1	1	1	4	3	2	2	1	1	1	1	3	4	1	1	2	2	4	4	1	1	4	4
127	2	13	2	1	7	1	2	3	4	2	1	1	4	1	2	2	2	2	2	3	3	1	2	2	2	3	1	2	2	3	3	3	2	2	2	2	1	3	3	2	2	2	2	3	3	1	1	3	3
128	2	12	1	2	7	1	1	2	1	1	1	1	4	1	1	1	1	4	4	4	4	1	4	1	1	1	1	4	4	4	2	1	1	1	1	1	1	1	1	4	4	1	2	1	3	1	1	2	4
129	2	13	1	1	7	1	2	2	2	3	1	2	1	2	2	2	1	1	2	2	2	3	2	1	1	1	1	1	1	4	4	3	3	1	1	1	1	3	3	1	1	3	3	3	3	3	3	4	4
130	2	12	2	1	7	1	1	2	3	2	2	2	2	1	1	2	1	2	2	2	2	3	3	2	2	2	2	2	1	3	3	4	4	2	1	1	2	2	2	2	2	1	2	3	3	1	2	2	2
131	1	12	2	1	7	1	2	3	3	2	3	2	2	2	2	2	3	2	3	3	3	2	4	3	2	3	1	2	2	3	3	2	4	1	1	1	1	2	3	1	1	1	1	3	3	1	1	2	3
132	2	12	2	1	7	1	2	2	1	2	3	2	3	1	3	3	3	2	3	2	2	2	1	1	3	2	1	2	3	2	2	3	3	4	4	2	2	2	2	3	4	4	4	3	4	2	2	1	1
133	1	12	1	1	7	1	2	2	1	4	3	1	4	1	3	1	4	1	4	1	4	1	2	2	4	1	1	1	1	2	4	1	4	1	1	2	4	1	1	1	4	2	4	4	4	1	1	4	4
134	1	13	2	1	7	1	1	2	2	3	1	2	2	1	1	2	2	2	2	2	2	1	1	2	2	1	2	1	1	2	2	3	3	1	1	1	1	2	2	2	3	3	3	2	2	2	2	1	1
135	1	13	2	1	7	1	3	3	4	2	1	2	1	2	4	3	2	2	1	2	3	2	4	2	3	1	1	2	2	2	2	1	1	2	2	2	2	3	3	2	2	1	1	4	4	1	1	3	3
136	2	13	2	1	7	1	2	1	1	1	2	1	4	1	1	2	3	2	4	2	4	2	4	3	3	4	2	2	1	1	1	4	4	2	2	1	1	2	2	2	2	2	2	2	2	2	2	3	3
137	2	12	1	2	7	1	4	4	4	3	3	3	3	4	2	2	3	1	1	4	4	4	4	4	4	4	4	2	2	3	4	4	4	3	2	2	3	1	1	2	3	3	3	3	4	2	2	1	1
138	2	13	1	1	7	1	2	3	1	2	1	3	3	2	1	2	3	2	4	3	3	4	4	3	3	2	4	1	2	3	4	3	3	1	2	2	4	3	4	1	2	2	1	2	4	1	3	4	3
139	1	13	1	1	7	1	3	3	1	3	1	1	1	1	2	2	1	2	2	3	1	3	1	1	2	1	1	2	2	2	3	3	3	3	3	2	1	3	3	2	3	1	1	1	1	2	3	1	2
140	2	12	1	1	7	1	3	3	2	2	2	2	3	1	3	2	2	1	3	3	4	2	3	3	2	4	1	2	2	2	2	2	3	3	1	3	3	2	2	4	4	3	3	4	3	2	3	1	2
141	1	13	1	1	7	2	1	3	4	1	1	1	1	1	1	4	4	1	0	1	4	1	2	4	2	2	1	2	1	2	2	2	2	1	1	1	1	4	4	2	1	4	3	1	1	1	1	1	1
142	1	12	2	1	7	2	2	1	2	2	1	1	3	1	3	2	2	2	3	2	2	1	2	2	2	2	1	1	1	2	3	2	2	1	1	1	1	4	4	1	1	3	3	3	3	2	2	4	4
143	2	12	2	1	7	1	2	3	1	2	2	3	1	3	2	3	2	1	2	2	3	1	1	1	2	2	2	1	1	1	1	4	4	1	1	1	2	4	4	1	2	2	2	1	2	1	2	1	1
144	2	12	1	1	7	1	2	2	2	1	1	2	3	3	4	4	2	1	3	4	4	1	3	2	1	3	2	3	2	1	3	4	2	3	2	2	2	1	3	4	2	1	1	1	4	4	2	1	3
145	2	12	1	1	7	1	2	1	3	2	1	1	1	2	1	2	3	2	2	1	2	1	2	2	1	3	1	1	1	3	3	3	3	1	1	1	1	4	4	1	1	2	2	2	2	3	3	4	4
146	2	13	2	1	7	1	2	2	2	2	1	1	1	1	1	1	1	2	2	1	1	1	2	1	2	2	1	2	2	2	2	1	1	1	1	1	1	4	4	1	1	1	1	4	4	2	2	3	3
147	1	12	2	1	7	1	1	2	1	3	2	3	2	1	1	3	2	3	2	3	3	1	2	2	1	2	1	2	2	2	2	2	2	1	1	1	2	3	3	1	1	1	1	2	3	1	2	4	4
148	1	12	1	1	7	1	1	1	2	2	1	1	1	2	2	2	1	1	1	2	1	1	2	1	2	1	1	1	1	2	3	1	2	1	1	1	1	3	4	1	1	1	2	1	2	1	1	2	3
149	1	12	1	1	7	0	1	2	2	2	1	2	0	1	2	2	2	2	2	1	3	1	2	1	2	2	1	2	1	3	3	2	2	1	1	1	2	3	3	1	1	2	2	3	3	2	2	3	3
150	2	13	1	2	7	1	2	2	1	2	1	2	2	2	2	2	1	2	1	1	2	1	1	1	1	1	1	1	1	3	3	1	1	1	1	2	2	2	2	1	1	1	1	4	4	2	2	4	4
151	1	12	2	1	7	1	1	2	1	2	1	1	2	1	1	1	2	1	1	2	2	1	1	1	1	1	1	0	0	0	0	0	0	0	0	0	0	0	0	0	0	0	0	0	0	0	0	0	0
152	1	12	1	1	7	1	1	2	2	3	1	2	4	2	3	2	1	4	3	1	1	2	2	2	4	2	3	1	1	3	3	2	4	1	1	1	2	4	4	2	2	1	2	3	4	1	2	3	4
153	1	12	1	1	7	1	2	1	1	2	1	1	4	1	4	2	1	2	4	4	4	2	2	1	2	1	1	1	3	2	3	1	4	1	2	1	1	2	3	1	4	1	3	4	4	1	1	1	3
154	2	13	2	1	7	2	2	2	4	3	4	2	4	2	2	3	4	2	3	3	4	4	4	4	4	3	3	3	2	2	2	4	4	2	2	3	2	1	1	2	2	3	3	4	4	2	2	2	2
155	2	12	2	1	7	1	2	2	1	1	1	1	3	1	3	3	3	3	3	4	4	1	1	1	3	2	1	2	2	3	3	3	4	2	2	3	4	4	4	1	2	3	3	4	4	4	4	4	4
156	2	12	1	1	7	1	3	3	2	2	3	4	2	4	2	3	1	2	3	4	4	3	2	4	2	2	3	2	3	3	2	1	4	4	4	1	2	2	2	1	2	1	1	3	2	1	2	2	2
157	1	13	1	1	7	1	1	1	1	1	1	1	1	1	1	1	1	1	1	1	1	1	1	1	1	1	1	1	1	4	4	4	4	1	1	1	1	4	4	1	1	1	1	4	4	1	1	4	4
158	1	13	2	1	7	1	4	3	2	2	4	4	1	4	1	1	2	1	1	2	2	4	4	4	1	3	4	1	1	2	2	1	1	1	1	1	1	4	4	4	4	3	2	3	3	1	1	1	1
159	2	12	1	1	7	1	2	2	1	1	1	1	2	1	1	1	1	1	2	1	1	1	1	1	2	3	1	1	1	3	3	3	3	1	1	1	1	3	2	1	1	1	1	1	1	2	2	3	3
160	2	12	1	1	7	1	1	2	2	1	1	1	2	1	1	2	1	1	2	2	2	1	2	1	1	1	1	2	1	4	4	4	4	1	1	2	2	2	2	4	4	4	4	1	2	1	1	4	4
161	2	13	1	1	7	1	4	2	2	1	2	2	1	4	1	1	2	2	4	3	3	2	3	1	3	2	1	1	4	4	3	2	2	1	1	1	1	4	2	1	2	1	1	4	3	1	1	3	2
162	1	13	1	1	7	2	2	1	1	2	1	1	1	1	1	1	1	1	1	1	1	1	1	1	1	1	1	2	1	2	2	1	1	1	1	1	2	3	3	1	2	2	2	3	3	2	2	2	2
163	2	13	2	1	7	1	2	2	2	1	3	1	2	2	2	1	3	1	4	2	3	2	1	1	4	4	2	1	2	2	2	4	4	1	1	1	2	2	2	1	1	2	3	2	2	3	4	2	2
164	1	12	1	1	7	2	2	3	2	2	1	2	3	2	3	3	0	2	2	0	3	1	2	2	3	2	1	1	1	3	3	3	3	1	1	2	2	4	4	2	2	2	2	4	4	2	2	4	4
166	1	12	2	1	7	1	4	3	3	2	4	4	3	4	2	4	4	2	3	2	3	4	4	4	4	4	2	4	4	2	2	4	4	2	2	4	4	2	3	4	2	2	2	3	4	3	3	1	1
167	1	14	2	1	7	0	2	1	1	1	1	2	1	2	1	2	1	1	4	1	4	3	1	1	2	4	1	1	1	2	2	2	2	1	1	2	2	1	1	3	3	1	1	3	3	1	2	1	1
168	2	13	2	1	7	1	2	1	1	1	1	2	3	2	2	4	4	2	4	2	3	2	2	2	3	2	1	3	4	1	1	4	4	1	1	1	2	1	2	2	4	2	3	1	1	2	2	1	1
169	2	12	1	1	7	1	2	2	2	1	2	1	3	2	1	1	1	1	3	2	3	1	2	2	2	3	1	2	2	2	3	1	1	2	2	3	3	4	4	1	1	2	2	2	4	2	2	4	2
170	2	12	1	1	7	1	1	1	1	1	1	1	2	1	2	1	2	1	2	1	2	1	1	1	2	2	1	1	1	4	4	2	2	1	1	1	1	4	4	1	1	1	1	4	4	1	1	4	4
171	1	12	2	1	7	2	1	1	1	1	1	1	1	1	1	1	1	4	4	1	1	1	1	1	1	1	1	1	1	4	4	1	1	1	1	1	1	4	4	1	1	1	1	4	4	1	1	4	4
172	2	12	2	1	7	1	2	2	2	3	2	1	4	2	3	2	2	2	2	2	3	1	2	1	4	2	2	2	2	2	2	3	3	1	1	2	2	2	2	2	2	1	1	3	3	1	1	3	3
173	2	13	1	1	7	1	1	2	2	1	1	1	1	1	2	2	1	2	2	1	4	1	1	1	1	2	1	2	2	3	2	2	2	1	1	1	1	2	3	1	1	2	3	4	4	1	1	4	4
174	1	13	1	1	7	2	2	2	1	2	1	1	3	1	3	2	3	4	4	2	2	2	2	1	4	4	1	2	2	3	4	4	4	1	1	1	1	3	3	2	2	1	1	4	4	2	3	3	4
175	2	12	2	1	7	1	2	2	4	2	3	1	4	3	2	3	4	4	4	1	1	1	1	1	4	3	1	2	4	2	4	1	1	1	2	4	4	3	4	4	4	3	3	4	4	4	3	4	4
176	1	13	2	1	7	1	1	2	1	2	2	2	2	2	1	1	1	3	4	1	2	1	1	1	2	2	1	1	1	4	4	3	3	1	1	1	1	4	4	1	1	1	1	4	3	2	2	3	3
177	1	12	2	1	7	1	3	2	3	2	3	1	1	2	2	2	1	1	2	1	2	1	4	2	2	2	1	2	2	1	2	4	4	2	2	3	2	1	1	1	1	4	4	3	4	2	2	3	3
178	2	12	2	1	7	1	1	2	3	3	3	3	2	1	2	4	1	1	1	2	3	2	2	1	1	3	1	2	1	2	4	4	4	2	1	3	3	3	4	4	3	3	3	4	4	2	3	2	4
179	1	13	2	1	7	1	2	2	2	3	2	2	4	1	4	2	2	4	4	3	4	2	4	3	4	3	2	1	1	4	4	2	2	1	1	2	2	4	4	1	1	4	4	4	4	1	1	3	3
180	2	12	2	1	7	2	1	1	2	2	2	1	3	1	3	3	3	2	4	1	4	0	0	1	3	0	1	1	1	4	4	2	3	1	1	1	2	4	4	1	1	1	1	1	1	1	1	4	4
181	1	12	2	1	7	1	1	2	2	4	2	1	1	4	1	1	1	1	2	1	1	3	1	1	1	1	2	1	1	2	2	1	1	1	1	1	2	4	4	1	2	2	2	4	4	1	1	4	3
182	2	12	1	1	7	1	1	1	2	3	1	1	3	2	2	3	1	1	1	1	2	1	1	1	2	1	1	1	1	2	2	2	3	1	1	2	2	3	3	1	1	2	2	2	3	1	1	3	3
183	2	13	2	1	7	2	1	2	2	3	1	1	2	1	3	2	1	1	3	1	3	2	2	4	2	1	1	2	4	3	3	2	4	2	2	1	1	2	3	1	1	1	2	4	4	1	2	3	4
184	2	12	1	2	7	1	2	1	2	1	3	2	1	1	1	2	2	1	2	1	2	3	3	2	1	1	1	0	2	0	2	0	1	0	2	0	1	0	4	0	2	0	2	2	0	0	1	0	2
185	1	13	2	1	7	2	2	3	3	2	4	4	3	3	2	3	2	2	2	2	2	3	2	3	3	4	3	2	3	1	1	1	1	4	4	2	2	1	1	4	4	1	1	1	1	4	4	1	1
186	2	13	2	1	7	2	1	2	2	2	1	2	3	1	3	2	2	3	2	3	4	4	3	2	3	2	1	2	2	1	1	2	2	2	2	1	1	4	4	2	2	2	2	1	1	1	1	2	2
187	1	13	1	1	7	2	2	1	1	2	2	2	1	1	1	1	1	1	1	2	2	2	2	2	1	1	2	1	1	3	3	2	2	1	1	1	1	1	1	1	1	1	1	2	2	1	1	3	3
188	2	13	2	1	7	2	1	2	2	3	2	2	2	3	2	2	2	1	3	2	3	2	2	2	2	4	1	2	2	2	3	2	2	1	1	1	1	3	3	1	2	3	2	3	3	2	2	3	3
189	2	13	2	2	7	2	1	1	1	2	2	4	1	3	2	2	2	1	1	1	1	4	1	1	1	2	3	1	1	2	2	2	4	2	2	1	1	2	3	1	1	2	2	2	2	1	1	2	2
190	2	12	2	1	7	1	1	2	4	2	1	1	1	1	3	4	1	2	3	1	4	1	2	1	2	4	1	2	2	4	4	4	4	1	1	1	1	4	4	1	1	4	4	4	4	3	3	4	4
191	1	13	2	1	7	2	1	2	2	3	1	1	3	2	2	3	1	1	2	2	3	1	2	2	1	1	1	2	2	2	2	3	4	1	2	2	2	3	2	3	2	1	3	2	1	2	2	1	1
192	1	14	2	1	7	2	3	1	1	1	2	2	1	2	2	2	2	1	1	3	2	2	2	2	1	1	1	1	3	4	2	2	2	1	1	1	1	3	3	1	2	1	1	4	3	1	1	3	3
193	1	12	2	1	7	2	2	1	3	1	3	1	1	1	3	1	1	3	3	1	1	3	3	3	1	1	1	3	3	3	3	3	3	1	1	1	1	3	3	1	1	3	3	2	2	1	1	3	3
194	2	12	2	2	7	2	2	2	4	2	3	3	4	4	2	1	4	1	1	2	3	3	3	3	1	4	3	2	2	4	4	2	2	2	1	1	1	4	4	1	1	2	2	3	3	3	3	2	3
195	2	13	2	2	7	1	2	2	1	3	1	3	3	1	3	1	1	3	3	3	3	1	2	1	2	2	1	1	1	2	2	1	1	1	1	1	1	3	3	1	1	1	1	3	3	1	1	3	3
196	2	12	2	1	7	1	2	2	3	2	1	2	2	2	1	2	2	1	3	2	2	1	2	2	2	3	1	1	1	2	2	3	3	2	2	2	2	2	2	1	1	2	2	2	2	2	2	1	2
197	2	12	2	1	7	1	4	4	3	4	4	0	2	4	4	4	1	1	1	4	4	3	1	4	1	1	4	3	1	2	2	4	4	3	2	4	4	4	4	1	1	4	4	4	4	4	4	3	3
198	1	13	2	1	7	0	1	2	4	1	2	2	1	1	1	1	1	1	1	1	1	1	1	1	1	2	1	1	1	1	1	4	4	4	1	4	4	2	3	2	3	2	3	2	2	1	4	1	3
199	2	12	2	1	7	1	3	3	2	2	3	3	4	4	3	2	2	1	4	2	4	3	3	3	2	4	2	2	2	1	2	4	4	2	1	2	2	1	2	1	1	3	3	1	2	3	3	2	2
200	2	12	2	1	7	0	2	2	1	2	1	2	2	1	2	3	1	1	2	1	2	1	3	2	1	2	2	2	1	1	3	4	4	2	1	2	3	2	4	3	1	3	4	1	4	4	1	2	4
201	2	13	1	1	7	1	4	4	4	4	4	4	4	4	2	2	1	1	1	4	1	4	4	4	4	4	4	4	2	1	1	1	1	1	1	1	2	1	1	2	2	1	1	1	1	4	4	1	1
202	1	13	1	1	7	1	1	1	4	1	1	1	2	2	4	1	4	1	3	3	4	1	1	1	1	1	1	1	1	4	4	4	4	1	1	2	2	3	3	1	1	1	1	4	4	1	1	3	3
203	2	12	2	1	7	1	2	3	2	1	1	1	1	1	3	3	1	1	3	3	3	2	3	2	2	1	1	2	1	2	3	2	3	2	1	3	2	2	3	1	1	2	2	1	2	1	1	1	2
204	1	12	2	1	7	1	1	1	1	1	1	1	4	1	4	1	1	1	4	1	1	1	1	1	1	1	1	1	1	4	4	2	2	1	1	1	1	4	4	1	1	1	1	4	4	1	1	4	4
205	2	12	2	1	7	2	2	2	2	2	1	1	2	1	2	2	2	2	3	2	2	1	2	2	2	1	1	2	2	2	3	2	2	1	1	1	1	2	2	2	2	2	3	2	4	2	3	2	4
206	1	13	2	1	7	1	3	2	2	1	1	1	1	1	3	3	3	3	3	2	4	2	2	1	2	4	1	2	1	3	3	4	4	1	1	1	1	3	3	1	1	2	2	3	3	2	2	2	2
207	2	13	1	1	7	1	2	1	3	2	2	2	3	2	2	3	3	2	3	2	3	2	2	2	3	3	1	3	3	3	3	4	4	2	2	2	2	4	4	1	1	1	1	3	3	1	1	3	3
208	1	13	2	1	7	1	2	3	2	4	4	3	2	3	1	4	2	1	4	2	4	3	2	3	1	1	1	1	1	3	3	4	4	1	2	4	4	2	2	1	1	2	2	4	4	2	2	4	4
209	1	13	2	1	7	1	2	2	3	3	2	2	1	2	3	2	2	1	2	1	2	2	3	2	1	1	3	1	3	3	2	3	4	1	3	1	3	3	2	1	3	2	4	4	2	1	3	4	2
210	2	13	1	1	7	1	2	2	1	3	1	1	2	1	2	2	1	1	2	2	2	1	1	1	1	1	1	1	1	3	3	3	3	1	1	1	1	3	3	1	1	2	2	2	3	2	3	2	4
211	2	12	2	1	7	1	1	1	1	4	2	2	4	2	2	3	0	1	4	4	3	1	1	1	1	1	1	1	4	4	2	4	1	1	3	1	2	4	4	1	3	1	3	3	3	1	4	4	4
212	2	12	2	1	7	1	2	2	2	2	2	2	2	2	3	2	2	2	1	3	3	3	2	2	1	3	1	2	2	3	3	4	4	1	1	1	1	3	3	2	2	2	2	2	2	2	1	2	2
213	2	12	2	1	7	1	1	2	2	1	1	1	1	2	2	1	1	1	1	3	4	1	1	2	1	1	1	4	4	1	1	2	2	1	1	4	4	1	1	3	3	4	4	1	1	1	1	1	1
214	1	13	1	1	7	1	2	2	2	1	1	1	1	1	2	2	2	1	2	2	2	1	1	1	1	2	1	1	1	2	3	2	3	1	1	1	1	3	3	1	1	1	1	3	3	2	2	2	2
215	1	13	0	1	7	1	3	4	2	1	2	2	3	2	1	1	3	1	4	1	3	3	2	2	2	3	3	3	1	2	3	4	2	3	2	1	3	2	4	4	4	1	3	1	3	2	4	1	4
216	2	1	0	0	7	0	2	2	4	2	3	3	2	3	2	1	1	1	2	1	1	1	1	1	1	1	1	4	4	2	3	2	2	1	1	1	1	1	3	3	2	3	3	2	3	2	1	1	2
217	1	13	2	1	7	1	2	2	1	3	1	1	2	1	1	1	2	1	2	1	3	1	1	1	1	1	1	1	1	3	3	2	2	2	2	2	2	3	3	1	1	2	2	3	3	1	1	3	3
218	2	13	2	1	7	1	2	2	4	4	1	3	1	4	1	1	1	1	1	1	1	1	3	2	1	2	3	1	2	2	2	3	3	1	4	1	1	2	2	1	4	1	2	1	1	1	1	1	1
219	1	13	1	1	7	1	1	2	3	2	2	1	3	3	3	2	4	2	4	1	2	1	1	1	2	3	1	3	2	2	3	1	3	2	1	1	2	3	4	2	1	1	1	4	3	1	2	4	4
220	2	12	1	1	7	1	1	2	4	4	1	1	1	1	3	3	1	1	2	1	3	1	4	4	1	1	1	1	1	4	4	4	4	1	1	1	1	4	4	1	1	1	1	4	4	1	1	4	4
221	1	12	2	1	7	2	4	3	4	4	1	1	4	4	4	4	1	2	4	4	3	4	4	3	1	2	4	2	1	3	4	4	4	1	1	1	1	4	4	2	1	4	4	3	4	3	3	3	3
222	2	13	2	1	7	1	1	1	1	1	1	1	1	1	4	1	1	4	3	4	4	1	4	1	4	1	1	1	1	4	4	1	1	1	1	1	1	4	4	1	1	1	2	1	2	1	1	4	4
223	0	1	0	0	7	0	2	2	2	3	3	1	1	1	2	2	2	2	2	2	2	2	2	1	1	1	1	1	3	3	2	2	2	1	3	2	2	2	2	1	3	3	2	3	2	2	2	3	2
224	0	1	0	0	7	0	2	3	2	2	2	3	2	2	2	3	2	2	3	2	3	2	2	2	1	2	2	2	3	2	2	2	2	1	1	1	1	3	2	1	2	1	2	2	2	2	3	3	2
225	2	13	1	2	7	2	2	2	1	2	2	1	3	2	3	2	2	2	3	2	3	1	1	1	3	2	1	0	2	0	4	0	4	0	1	0	1	0	3	0	1	0	2	0	4	0	2	0	4
226	1	13	1	1	7	1	1	2	2	2	1	1	3	1	3	3	3	2	3	2	3	1	2	1	3	2	1	1	1	4	4	2	2	1	1	1	1	4	4	1	1	1	1	4	4	1	1	4	4
227	1	13	1	1	7	1	2	1	4	3	3	4	2	4	3	4	2	3	4	2	2	2	2	2	2	2	3	1	2	2	2	3	3	2	2	3	3	2	3	1	2	1	1	2	2	2	2	2	2
228	2	12	1	2	7	0	3	2	3	1	1	2	4	3	2	1	3	1	1	1	3	4	4	2	1	3	1	1	1	3	3	1	4	1	1	1	1	4	3	1	2	3	4	2	4	4	4	4	4
229	1	12	2	1	7	1	2	2	3	2	2	3	3	3	3	4	4	2	4	4	4	4	4	0	4	2	1	3	3	3	3	1	1	1	1	2	4	4	4	3	3	1	2	2	2	3	3	2	3
230	2	13	2	1	7	0	1	1	1	1	1	1	4	1	1	1	2	4	4	2	4	1	1	1	4	2	1	1	1	4	4	4	4	1	1	1	1	4	4	1	1	1	1	4	4	1	1	4	4
231	2	12	2	1	7	0	1	2	1	1	1	1	3	1	2	2	1	4	2	1	2	2	1	1	4	4	1	1	1	3	3	2	4	1	1	2	2	4	4	2	2	2	2	3	3	1	1	4	4
232	1	13	1	2	7	2	2	3	2	2	2	2	3	2	3	2	2	1	3	2	3	3	2	2	3	1	1	2	0	2	0	3	0	1	0	1	0	1	0	2	0	2	0	2	0	2	0	2	0
233	0	1	0	0	7	0	2	2	1	2	2	2	4	2	2	2	4	2	3	3	4	4	4	2	2	3	2	2	2	1	2	3	3	2	2	2	2	2	3	4	4	4	4	2	3	3	3	1	2
234	0	12	0	1	7	0	2	2	1	2	1	1	3	1	3	1	2	1	2	1	2	1	3	4	3	1	1	1	1	2	2	2	2	1	1	1	1	3	3	1	1	1	1	2	2	1	1	3	3
235	1	12	1	1	7	1	2	1	2	1	1	1	2	2	1	1	2	3	3	2	1	1	1	2	2	1	1	1	1	4	4	1	1	1	1	1	1	4	4	2	2	2	2	2	2	1	1	3	3
236	1	13	2	1	7	1	1	2	1	1	1	1	1	1	1	2	2	3	2	1	2	1	1	1	2	1	1	1	1	3	3	3	3	1	1	1	1	4	4	1	1	2	2	4	4	1	1	4	4
237	2	12	2	1	7	2	3	3	3	3	2	2	2	2	3	3	2	1	2	3	3	3	2	2	1	2	1	3	3	2	3	2	2	3	3	1	3	2	2	4	4	2	3	2	3	2	2	2	3
238	1	12	2	1	7	1	2	2	1	2	1	3	4	1	4	4	2	1	4	4	4	3	1	1	4	1	1	1	1	4	4	4	4	1	1	1	1	4	4	1	1	1	2	1	1	1	1	3	4
239	1	1	0	1	7	1	3	3	4	2	4	2	2	4	3	2	2	1	2	1	4	2	1	3	2	1	1	2	3	3	3	2	2	2	3	1	3	4	3	1	2	1	1	2	2	1	1	1	1
240	1	13	2	2	7	2	2	3	4	4	4	3	4	4	2	4	1	3	2	4	3	4	4	2	1	1	4	0	3	0	4	0	4	0	2	0	1	0	4	0	1	0	2	0	4	0	2	0	4
241	2	12	2	1	7	2	3	3	2	3	3	3	1	0	4	3	2	1	3	4	4	2	2	3	1	4	4	1	1	1	2	1	2	1	1	1	1	1	3	2	2	1	1	1	3	1	1	1	2
242	2	12	2	1	7	1	2	3	2	1	1	3	4	2	3	4	3	2	3	2	3	2	2	2	3	4	1	3	3	2	2	4	4	2	3	4	4	2	2	4	4	4	4	3	3	2	2	3	3
243	2	12	1	1	7	2	2	2	2	2	2	2	2	1	2	2	2	2	2	2	3	2	2	1	2	2	1	3	3	2	2	4	4	2	2	1	1	2	2	1	1	2	2	1	1	2	2	2	2
244	0	1	0	0	7	0	1	1	1	1	1	1	3	1	1	3	3	1	2	2	3	1	1	1	1	1	1	1	1	3	3	2	2	1	1	1	1	2	2	1	1	1	1	2	2	2	2	2	2
245	2	12	2	1	7	1	2	2	2	1	2	2	2	2	4	3	2	3	3	3	4	2	3	2	2	2	2	1	1	3	3	2	2	2	2	2	2	3	3	2	2	4	4	3	3	2	2	3	3
246	1	13	2	1	7	1	3	3	2	1	4	3	1	2	3	1	4	1	3	3	1	4	3	3	1	3	4	2	2	3	3	4	4	4	4	1	1	3	3	1	1	1	1	3	3	1	1	3	3
247	1	12	2	1	7	1	3	2	3	3	3	3	2	2	3	3	3	2	3	2	4	3	3	2	3	2	3	2	2	3	3	2	2	1	1	1	3	2	3	1	2	2	2	3	3	1	2	2	3
248	2	12	2	1	7	1	2	1	2	1	1	1	1	1	1	2	1	1	1	2	3	2	2	1	2	1	1	1	2	1	4	1	1	1	2	1	1	4	3	1	1	1	2	2	4	1	1	1	3
249	1	13	2	1	7	1	2	3	3	2	3	1	1	3	2	2	2	1	3	2	3	4	4	1	1	3	1	1	1	3	3	4	4	2	1	1	1	1	1	1	1	2	3	4	4	4	4	2	3
250	1	12	1	1	7	1	1	1	2	1	1	1	2	1	2	2	1	1	2	2	1	1	2	1	1	1	1	1	1	2	2	3	3	1	1	1	1	2	2	1	1	2	3	3	3	3	3	3	3
251	2	12	2	1	7	1	2	2	1	2	1	1	3	1	3	3	3	3	1	3	3	1	2	2	2	1	1	2	4	4	4	3	3	1	1	1	1	2	3	3	3	1	1	1	1	4	3	2	3
252	1	13	2	1	7	1	1	4	4	4	4	2	1	2	1	3	1	1	1	4	2	1	1	1	1	4	1	3	2	2	2	4	4	3	2	2	2	1	1	1	1	2	2	2	2	2	2	2	2
253	2	13	2	1	7	1	2	2	2	2	1	2	2	2	1	2	2	1	2	2	2	2	1	1	2	2	2	2	2	3	3	2	2	3	2	2	2	2	2	2	2	2	2	2	2	2	2	2	2
254	2	13	2	1	7	1	2	3	3	2	1	2	1	3	2	2	1	1	3	2	2	3	2	2	1	3	2	1	1	3	3	3	3	1	1	3	3	3	3	3	3	4	3	4	4	4	4	1	1
255	1	13	2	1	7	2	1	3	3	3	1	2	1	1	2	1	1	1	2	1	2	1	4	2	2	1	1	2	2	2	2	4	4	1	1	1	1	4	4	2	2	3	3	3	3	2	2	4	4
256	2	12	2	1	7	1	3	2	1	1	1	2	4	4	1	2	2	1	2	4	4	1	1	1	1	3	3	1	1	2	1	4	3	2	1	4	4	2	2	1	1	1	3	3	2	2	1	1	3
257	1	12	1	1	7	1	1	1	1	1	1	1	4	1	1	1	1	4	2	1	1	1	3	1	2	1	1	1	1	4	4	1	1	1	1	1	1	4	4	1	1	4	4	4	4	1	1	4	4
258	1	13	1	1	7	1	2	1	3	3	1	1	3	1	1	1	1	1	1	1	1	1	1	1	1	1	1	1	1	3	3	1	1	1	1	1	1	4	4	1	1	1	1	3	3	1	1	4	4
259	1	13	2	1	7	1	2	2	2	2	2	2	2	2	2	2	2	2	2	2	2	2	2	2	2	2	2	4	2	2	4	4	4	4	4	4	2	2	3	3	3	3	3	2	2	4	4	1	1
260	2	12	2	1	7	1	1	2	2	2	1	1	2	1	2	2	1	1	2	1	2	2	2	2	2	1	1	1	2	3	2	4	3	1	2	1	2	3	2	1	1	1	1	3	2	1	1	3	3
261	2	12	2	1	7	1	2	2	1	1	1	2	3	2	3	4	4	1	4	2	3	2	2	2	2	4	2	1	1	2	2	4	4	3	3	4	4	1	1	1	1	4	4	4	4	4	4	2	2
262	1	13	2	1	7	1	1	1	2	2	1	1	3	1	3	1	2	2	3	1	2	1	2	2	2	2	1	1	1	2	2	2	3	1	1	2	2	3	3	1	2	1	1	3	3	1	1	2	3
263	1	13	2	1	7	1	1	1	1	1	1	1	2	3	4	2	1	2	3	1	4	2	1	1	1	2	1	1	1	3	3	3	3	1	1	1	1	4	4	1	1	2	2	4	4	1	1	3	4
264	1	13	1	1	7	1	2	2	2	2	2	2	2	2	3	3	4	4	4	2	2	1	2	2	3	3	2	1	1	2	3	1	2	1	2	1	4	4	4	1	1	1	1	4	4	2	3	4	4
265	2	13	2	1	7	1	1	1	1	1	1	1	2	1	1	1	2	3	4	3	1	1	1	1	4	2	1	2	2	3	4	1	1	1	1	1	1	4	4	1	1	1	1	4	4	1	1	4	4
266	1	12	2	1	7	1	3	2	2	2	2	1	3	2	3	2	2	2	3	2	2	1	2	1	2	2	1	2	3	3	3	3	3	1	2	1	2	2	3	1	2	1	1	2	3	2	3	2	2
267	2	12	1	1	7	1	2	1	1	1	1	1	2	1	1	1	1	2	2	1	2	1	1	1	2	1	1	1	1	3	3	2	2	1	1	3	2	4	4	1	1	1	1	4	4	1	1	4	4
268	2	11	1	1	7	1	2	2	1	1	2	1	1	2	2	2	1	3	2	1	2	1	2	2	4	2	1	2	2	2	2	4	4	3	3	1	1	4	4	1	4	1	2	1	1	1	2	1	1
269	2	13	1	1	7	1	3	2	4	2	4	4	3	2	4	4	2	2	4	4	3	2	3	3	2	2	4	4	4	3	3	4	4	4	4	3	2	4	4	2	2	3	3	2	2	3	4	2	2
270	1	13	2	1	7	2	2	1	3	2	1	1	1	1	2	0	2	0	4	2	2	3	2	2	3	2	4	0	2	4	0	2	0	4	0	0	3	0	4	0	3	0	1	0	4	0	2	0	3
271	2	12	1	1	7	0	2	1	1	1	1	1	1	1	1	1	1	1	2	2	2	2	2	2	2	2	2	1	2	3	3	1	1	1	1	1	1	1	1	1	1	1	1	3	3	3	3	2	2
272	2	12	1	2	7	1	3	3	2	2	3	3	3	2	4	4	4	1	4	3	4	2	4	4	4	3	4	2	1	1	3	4	3	2	2	1	1	4	1	1	1	2	3	2	4	2	4	3	3
273	2	12	2	1	7	1	4	2	4	3	3	3	2	4	1	1	1	1	1	1	1	1	1	3	1	1	1	3	1	2	2	4	4	1	1	1	1	4	4	1	1	4	4	2	2	1	1	2	2
274	2	13	2	1	7	0	3	2	1	2	1	1	2	1	1	1	1	2	4	3	3	2	2	1	1	1	1	3	2	2	2	2	2	1	1	1	1	3	3	1	1	1	1	2	2	1	1	3	3
275	1	12	2	1	7	1	1	3	1	3	3	1	3	1	3	1	1	1	2	1	1	1	1	1	1	2	1	1	1	3	3	1	1	1	1	1	1	3	3	1	1	1	1	2	2	1	1	2	2
276	1	14	2	1	7	2	2	2	3	2	2	3	1	3	2	1	3	1	2	1	1	2	1	1	2	3	2	4	4	3	2	1	1	4	4	2	3	1	1	3	3	4	4	3	4	1	1	1	1
277	2	13	2	1	7	1	1	2	1	1	2	1	3	1	2	1	1	2	2	1	2	1	2	1	1	1	1	1	1	4	4	2	2	1	1	1	1	3	3	1	1	2	3	2	3	1	1	4	4
278	2	1	2	1	7	1	2	2	3	2	2	4	3	2	3	2	3	4	3	2	2	2	3	2	3	2	2	1	1	2	3	2	3	1	1	1	1	4	4	1	1	2	2	3	4	1	1	2	4
279	2	12	2	1	7	1	1	1	1	4	1	2	1	1	4	1	1	1	3	1	3	1	1	1	1	1	1	2	1	1	1	3	2	2	1	1	1	1	1	4	4	1	1	1	1	1	1	1	1
280	2	13	2	1	7	1	1	2	2	2	2	1	1	1	4	2	1	3	3	1	3	1	2	1	1	1	1	1	2	4	2	2	2	1	2	1	2	4	2	1	2	1	1	1	2	1	2	1	3
281	1	13	2	1	7	1	4	1	1	1	1	1	1	1	4	1	1	4	4	1	4	1	1	1	1	1	1	4	4	3	3	4	4	4	4	4	4	4	4	4	4	4	4	4	4	4	4	4	4
282	1	13	2	1	7	2	1	1	1	1	1	1	3	1	2	2	3	3	2	2	3	1	2	1	2	2	1	1	1	3	3	3	3	1	1	1	1	4	4	1	1	2	2	3	3	1	1	4	4
282	2	13	1	1	7	1	2	3	3	4	1	1	4	1	1	2	2	1	2	3	4	1	3	3	4	3	1	3	3	2	2	4	3	2	3	1	2	2	3	2	2	1	1	2	2	1	1	2	3
283	2	12	2	1	7	1	3	3	4	4	3	3	2	3	3	3	2	3	4	3	4	4	3	3	4	3	3	2	3	4	4	4	3	0	2	2	0	1	1	1	1	2	2	4	4	3	3	2	2
284	1	12	2	2	7	1	4	3	2	3	4	4	2	3	1	1	1	1	1	1	2	3	3	0	2	1	2	1	1	3	3	4	4	1	1	1	1	3	3	1	1	1	1	3	3	4	4	3	3
285	1	13	2	1	7	1	4	1	4	0	4	4	4	4	4	4	4	4	4	4	4	4	4	4	4	4	4	1	4	0	0	0	0	0	0	0	0	0	4	1	1	1	1	4	4	4	4	4	4
286	1	12	2	1	7	2	3	2	2	2	3	1	1	2	2	1	1	1	2	1	2	1	2	1	1	2	1	1	1	2	2	2	2	1	1	1	1	2	2	2	2	3	3	1	1	1	1	4	4
287	1	13	2	1	7	1	2	2	2	2	2	2	1	2	2	3	1	2	2	3	2	2	3	2	1	1	1	2	2	2	2	2	2	1	1	2	2	3	2	1	1	1	2	2	1	2	2	3	2
288	1	1	2	1	7	1	1	1	1	1	1	1	2	1	4	1	1	4	3	3	2	1	3	2	2	1	1	1	2	3	2	2	2	1	2	0	2	2	2	2	2	1	1	1	3	1	1	2	2
289	1	13	2	1	7	1	1	2	2	2	2	1	2	1	3	2	1	2	3	1	3	1	2	1	2	2	1	1	1	3	3	3	3	1	1	1	1	3	3	1	1	1	1	3	3	2	2	3	3
290	1	13	2	1	7	1	2	2	1	4	2	2	1	2	4	3	1	1	4	4	4	2	3	2	1	2	1	1	4	3	2	3	4	2	0	2	2	2	2	1	1	3	3	4	4	2	4	3	4
291	1	13	1	1	7	1	1	2	3	2	2	1	3	3	3	3	4	3	2	2	3	2	2	1	2	3	1	2	2	3	4	3	3	2	2	3	3	4	4	4	4	2	1	4	4	2	2	2	4
292	2	12	2	1	7	1	1	2	2	3	2	2	3	2	3	3	3	1	3	1	2	1	2	1	2	3	1	1	1	2	2	2	2	1	1	2	2	3	3	2	2	4	3	3	3	2	3	2	3
293	1	13	1	1	7	1	2	3	1	2	2	2	2	1	1	2	1	2	3	2	3	1	1	1	1	2	1	1	2	2	2	3	4	1	2	2	2	4	4	1	1	2	2	4	4	2	2	3	3
294	2	13	2	1	7	1	3	2	3	2	1	2	1	2	2	3	2	1	1	2	3	3	3	3	2	2	1	2	2	2	3	3	3	2	3	2	2	2	2	1	4	1	1	3	3	1	1	2	2
295	1	13	1	1	7	1	4	2	2	4	4	2	4	2	2	3	2	1	4	4	4	4	4	3	3	4	3	1	2	3	4	2	2	1	2	2	1	4	4	3	1	2	1	2	4	3	1	1	4
296	1	13	1	1	7	1	2	1	2	1	1	1	3	2	3	2	4	2	4	2	2	1	1	1	2	4	1	3	2	2	3	4	4	3	4	2	3	2	2	1	1	2	2	3	3	3	3	4	4
297	1	12	1	1	7	1	1	2	2	2	2	2	2	1	3	2	2	1	3	2	2	1	2	2	2	1	2	2	1	3	3	1	3	1	1	1	1	4	4	1	1	2	2	4	4	1	1	4	4
298	2	13	2	1	7	1	1	1	1	1	1	1	2	2	3	1	2	1	2	2	3	1	3	1	4	4	3	1	1	3	3	4	4	1	1	2	2	3	3	1	1	2	2	3	3	1	1	3	3
299	0	13	2	1	7	1	2	2	2	2	1	1	1	1	2	1	2	3	4	2	4	1	1	2	2	2	1	2	1	4	4	4	4	1	1	1	1	4	4	1	1	1	1	4	4	1	1	4	4
300	2	12	1	1	7	2	4	3	3	2	3	3	4	4	3	2	2	4	3	3	3	4	3	3	2	3	2	3	3	2	2	3	3	4	3	4	4	2	2	2	2	2	2	2	2	3	3	2	2
301	2	12	1	1	7	1	1	1	1	1	1	1	4	1	1	1	3	3	3	1	2	1	2	1	3	3	1	1	1	4	4	3	2	1	1	2	2	4	4	1	1	1	1	2	2	1	1	4	4
302	1	13	2	1	7	1	2	1	1	2	1	1	2	1	2	4	3	2	2	3	4	1	2	1	3	3	1	2	1	2	3	2	4	1	2	1	2	2	2	1	1	2	3	3	3	2	1	2	4
303	2	12	2	1	7	2	1	1	1	2	1	1	2	1	3	1	1	3	3	1	3	1	1	1	2	1	1	1	1	3	4	2	2	1	1	1	1	3	3	1	1	1	1	4	4	1	1	3	4
304	1	13	2	1	7	2	2	1	1	1	1	1	2	1	3	1	1	1	4	4	4	1	2	1	3	4	1	1	1	3	4	1	1	1	1	1	1	3	4	1	1	1	1	2	3	2	1	1	4
305	2	12	2	1	7	0	2	4	3	1	3	3	3	1	4	4	4	3	3	2	4	1	2	2	3	4	1	4	3	2	2	4	4	4	3	4	4	1	1	4	4	1	2	4	4	2	2	1	2
306	1	12	2	1	7	1	1	1	1	1	4	1	4	1	4	4	4	4	4	0	4	0	4	0	4	0	0	1	1	4	4	1	1	1	1	1	1	4	4	1	1	4	4	3	3	4	4	4	4
307	2	12	2	1	7	1	3	2	4	2	3	2	3	1	2	2	3	1	3	2	3	3	4	3	1	3	1	1	1	3	3	2	1	1	1	1	2	3	4	2	1	1	3	4	4	2	1	3	4
308	1	13	2	1	7	1	1	1	1	1	1	1	4	1	2	1	3	1	4	1	4	2	4	3	4	4	2	1	1	4	4	1	1	2	4	1	1	2	4	1	2	1	1	4	4	1	1	2	3
309	1	13	1	1	7	1	1	2	1	1	1	1	4	2	1	1	1	3	4	3	4	1	1	1	3	1	1	2	2	2	2	4	4	3	2	4	4	3	3	4	4	3	3	3	3	4	4	3	3
310	2	13	2	1	7	2	2	3	2	3	3	3	2	2	2	3	3	2	2	4	2	2	3	4	2	1	3	1	2	1	1	2	2	1	1	1	1	3	3	1	1	1	1	1	1	1	1	2	2
311	1	13	2	1	7	1	1	1	1	1	1	1	1	1	1	1	1	1	1	1	1	1	1	1	1	1	1	1	1	4	4	1	1	1	1	1	1	4	4	1	1	4	4	4	4	1	1	4	4
312	2	1	1	1	7	1	1	2	2	2	1	1	3	2	2	2	2	1	3	4	4	1	2	1	1	1	1	1	1	2	2	2	3	1	1	2	2	2	2	1	1	1	1	1	2	1	1	4	4
313	1	13	1	1	1	1	2	2	3	2	1	1	2	2	3	3	1	3	4	2	2	1	3	1	3	1	1	2	3	2	3	2	2	1	2	4	1	2	3	3	3	3	4	2	2	2	2	2	2
314	1	12	2	1	7	2	2	2	2	2	1	1	3	2	2	2	1	3	2	2	3	1	2	1	4	2	1	3	2	2	3	4	3	2	2	1	2	4	4	1	1	2	2	3	3	2	2	2	2
315	2	13	2	1	7	2	1	2	3	1	3	1	1	1	4	4	4	3	1	3	3	1	4	3	2	1	3	3	4	3	3	3	3	2	3	2	2	3	2	3	3	3	3	3	4	4	4	3	2
316	1	13	2	1	7	1	2	1	2	2	2	1	2	1	4	4	2	1	2	2	2	2	1	1	1	3	1	1	1	2	4	2	2	2	2	1	2	2	2	1	2	1	2	2	3	1	1	2	3
317	1	13	1	1	7	2	1	1	1	1	1	1	3	1	3	3	1	4	1	1	1	1	1	1	4	1	1	1	1	3	4	2	2	1	1	1	1	4	4	1	1	1	1	4	4	1	1	4	4
318	1	13	2	1	7	2	1	1	1	1	1	1	1	2	2	1	1	1	1	1	1	1	1	1	1	1	1	3	1	3	3	3	3	1	1	2	1	4	4	1	1	1	1	3	3	1	1	2	2
319	2	13	1	1	7	1	4	4	4	4	4	4	1	4	4	1	1	1	3	1	4	4	4	4	1	4	4	1	2	2	3	4	4	1	1	2	3	4	4	1	1	1	1	3	3	2	2	4	4
320	1	13	2	1	7	1	1	1	1	2	1	1	1	2	1	1	1	1	1	1	1	1	1	1	1	1	1	1	1	4	4	4	4	1	1	1	1	4	4	1	1	1	1	3	3	2	2	4	4
321	1	12	1	1	7	1	1	1	1	1	1	1	1	1	1	1	1	1	1	1	1	1	1	1	1	1	1	1	1	4	4	4	4	2	2	2	2	4	4	2	2	2	2	4	4	2	2	4	4
322	1	12	1	2	7	1	2	2	1	2	1	1	1	1	2	1	2	1	2	1	1	1	1	1	1	1	1	0	2	0	3	0	2	0	2	0	1	0	2	0	3	0	1	0	3	0	2	0	2
323	2	12	2	1	7	1	1	2	2	2	1	2	1	1	1	1	1	1	1	1	1	1	1	1	1	1	1	1	1	4	4	2	2	1	1	1	1	3	3	2	2	2	2	4	4	1	1	4	4
324	2	12	2	1	7	1	2	2	1	4	3	1	2	1	2	1	2	1	1	1	1	1	1	1	2	1	1	2	1	2	2	3	3	2	4	1	3	3	3	1	1	1	3	2	2	1	4	1	1
325	2	12	2	1	7	1	4	3	3	2	3	3	3	4	4	2	3	2	2	2	4	4	4	4	2	2	2	2	3	2	2	3	3	1	1	2	2	3	2	3	4	2	3	2	2	4	4	2	2
326	2	13	1	2	7	1	2	2	2	1	1	2	3	2	1	2	2	1	4	1	2	1	2	2	2	4	1	1	0	2	0	2	0	1	0	2	0	3	0	1	0	1	0	2	0	3	0	2	0
327	2	12	2	1	7	2	1	2	2	2	1	1	2	2	2	1	1	1	2	1	3	2	1	2	2	1	1	2	2	2	2	2	2	1	1	1	1	2	2	2	2	1	1	2	2	2	2	1	1
328	1	13	2	1	7	2	1	1	1	2	1	1	1	1	2	1	1	1	2	2	3	1	2	1	1	1	1	1	1	3	2	4	4	2	2	1	1	2	2	1	1	1	2	3	3	3	3	4	3
329	1	12	1	1	7	1	1	2	1	1	1	1	3	1	2	1	3	2	4	2	2	1	2	1	1	3	1	1	2	2	1	1	3	1	1	1	2	3	1	1	3	1	3	3	3	1	2	3	2
320	1	13	2	1	7	1	2	2	1	1	1	1	2	1	2	1	1	2	1	1	2	1	1	1	1	1	1	2	2	2	2	3	3	1	1	1	1	3	3	2	2	3	3	3	3	2	2	3	3
331	0	1	0	0	7	0	2	2	2	2	2	1	2	2	3	3	3	2	3	1	2	1	2	2	2	1	1	1	2	3	3	2	2	1	1	2	2	2	2	1	1	1	2	3	3	1	2	2	3
332	2	13	2	1	7	1	4	4	4	4	4	4	2	3	2	2	2	2	3	3	2	4	4	4	1	4	4	4	4	1	2	4	4	2	2	4	4	1	1	2	2	4	4	1	2	4	4	1	1
333	2	12	1	1	7	1	3	3	2	4	2	3	2	1	3	3	3	1	4	4	4	3	3	4	2	2	1	1	1	4	4	4	4	1	1	2	2	2	2	2	2	2	2	4	4	4	4	3	3
334	1	1	2	1	7	1	2	2	2	1	2	2	3	1	3	3	2	2	2	3	3	2	2	1	3	2	1	1	1	3	2	2	3	1	2	1	1	3	3	1	2	1	1	3	3	2	2	4	3
335	1	13	2	1	7	1	2	3	2	2	2	2	3	1	1	4	2	2	3	4	4	2	2	2	1	3	2	2	2	2	3	4	4	1	1	3	3	1	1	1	2	4	4	2	4	4	1	4	4
336	2	13	2	1	7	1	2	1	2	2	3	2	2	3	4	4	3	1	3	1	3	2	2	2	1	3	1	1	1	3	4	3	3	1	1	1	1	1	2	1	1	3	3	4	4	1	1	4	4
337	2	12	2	1	7	1	2	2	2	2	2	2	3	2	3	3	1	1	3	3	3	3	3	2	2	2	1	1	1	2	3	2	3	1	1	1	1	2	4	1	1	1	1	2	4	2	3	2	4
338	1	12	2	1	7	2	1	1	1	1	1	2	1	2	2	1	1	1	2	2	2	2	2	1	1	1	1	1	1	1	1	1	1	1	1	1	1	2	2	1	1	1	1	2	2	1	1	1	2
339	1	13	2	0	7	1	2	1	1	2	1	2	1	2	2	2	2	4	3	2	2	2	2	1	1	3	1	1	1	3	3	2	2	1	1	1	1	4	4	1	1	1	1	3	3	1	1	4	4
340	2	13	2	1	7	1	2	1	1	1	2	1	3	2	3	3	3	2	3	2	2	1	2	1	2	2	1	3	2	2	3	2	2	3	1	1	1	3	3	4	2	1	1	2	3	2	1	2	3
341	1	12	1	1	7	1	1	1	2	2	1	1	4	1	4	4	4	3	4	4	4	2	2	1	3	3	1	1	1	3	3	4	4	1	1	1	1	4	4	2	2	2	2	3	3	2	2	3	3
342	1	12	2	1	7	1	4	4	3	3	2	3	2	3	4	4	4	1	2	4	3	4	4	3	4	4	4	1	1	2	3	3	3	1	1	1	1	3	2	2	3	3	3	3	4	2	2	3	3
343	1	12	2	1	7	1	2	2	2	3	2	1	3	2	4	3	2	1	4	1	3	2	1	1	2	2	1	1	1	4	4	2	2	1	1	2	2	4	4	1	1	1	1	4	4	1	1	4	4
344	2	12	2	1	7	2	2	1	2	2	1	1	1	1	2	1	3	3	2	1	1	1	1	1	1	3	1	1	1	3	4	2	2	1	1	2	2	3	3	1	2	1	1	3	3	1	1	4	4
345	1	12	2	1	7	1	1	1	1	1	1	1	1	1	1	1	1	1	1	1	1	1	1	1	1	1	1	1	1	4	4	4	4	1	1	1	1	1	1	1	1	3	3	3	3	1	1	4	4
346	1	12	1	1	7	1	2	2	3	2	1	2	1	2	1	1	1	1	2	1	3	2	3	2	2	2	1	2	2	3	2	2	2	1	1	1	1	2	2	1	1	1	1	3	2	2	2	2	2
347	2	12	2	1	7	2	3	2	3	1	1	1	3	2	3	2	2	2	4	3	3	2	3	2	3	2	2	2	2	2	2	3	3	1	1	2	3	2	2	1	1	3	3	1	1	2	2	3	3
348	2	13	2	1	7	2	2	1	1	1	1	1	2	2	2	2	2	1	1	1	1	1	1	1	2	3	1	1	1	3	3	2	2	1	1	1	1	3	4	1	2	4	4	3	3	1	1	4	4
349	2	12	2	1	7	1	2	1	2	1	1	1	1	1	2	2	2	1	4	2	3	2	1	1	1	1	1	1	1	3	3	3	3	2	2	1	1	4	4	1	1	2	2	4	4	1	1	4	4
350	2	13	2	1	7	1	1	2	3	1	4	3	2	1	1	1	1	1	1	1	2	1	1	4	1	1	1	2	2	2	2	1	1	1	1	1	1	2	2	3	3	1	1	1	1	1	1	1	1
351	1	12	2	1	7	1	2	2	1	4	1	1	1	2	1	1	1	1	1	1	1	1	1	1	1	1	1	2	1	1	4	2	4	4	2	1	1	4	4	1	1	4	4	4	4	3	2	4	4
352	2	13	1	1	7	2	3	3	2	2	3	1	2	1	1	2	4	2	3	2	2	3	2	2	2	3	1	2	3	2	2	4	4	1	2	1	1	1	1	1	2	1	1	2	2	3	3	2	2
353	2	13	1	1	7	1	2	3	2	2	1	1	4	3	4	3	3	2	4	3	4	2	3	2	3	4	2	1	1	3	4	4	4	1	1	4	4	4	4	1	1	2	2	4	4	1	1	4	4
354	2	12	2	1	7	1	1	1	1	1	1	1	2	1	3	1	1	1	2	2	4	1	2	1	2	2	1	1	1	3	3	2	1	1	1	1	1	4	4	1	1	1	1	4	4	1	1	4	4
355	1	12	2	1	7	2	1	1	3	1	3	2	2	3	2	3	3	3	3	3	3	3	0	2	4	4	4	2	2	2	2	4	4	3	3	3	3	4	4	2	2	3	3	2	2	4	4	3	3
356	1	12	2	1	7	1	4	1	1	1	4	1	2	3	2	0	3	0	4	4	1	0	2	3	2	4	3	1	1	2	2	4	4	1	2	2	2	4	4	2	4	4	4	3	2	2	3	1	1
357	1	13	2	1	7	1	1	1	1	1	1	1	1	1	1	1	4	1	1	1	1	1	1	1	1	1	1	4	4	2	2	4	4	4	4	4	4	4	4	4	4	4	4	1	1	4	4	1	1
358	1	13	1	1	7	2	4	4	4	4	4	4	3	4	4	4	4	4	4	4	2	4	4	2	4	4	4	1	4	1	4	1	4	1	1	1	1	4	4	1	1	1	1	4	4	1	1	4	4
359	1	12	1	1	7	1	2	1	1	1	1	1	3	1	2	3	4	1	2	2	3	2	1	1	2	2	1	1	1	3	3	2	3	1	1	1	1	2	3	2	2	1	1	2	1	1	1	4	4
360	1	12	2	1	7	1	1	1	1	1	1	1	1	1	1	1	1	4	1	1	1	1	4	1	1	1	1	1	1	4	4	2	2	1	1	1	1	4	4	1	1	1	1	4	4	1	1	4	4
361	1	13	2	1	7	1	1	1	1	1	1	2	3	2	3	3	4	4	1	1	4	4	4	1	4	4	1	1	1	4	4	2	2	3	3	4	4	4	4	4	4	4	4	4	4	1	1	4	4
362	1	1	2	1	7	1	4	1	1	1	1	1	1	4	1	1	1	4	4	1	4	2	1	3	1	1	1	1	1	4	4	4	4	4	4	4	4	4	4	4	4	1	1	4	4	4	4	4	4
363	1	13	1	1	7	1	2	2	2	2	2	2	2	2	2	2	2	2	2	2	2	2	2	2	2	2	2	1	2	2	1	2	2	1	1	4	4	4	4	1	1	4	1	4	4	1	2	2	4
364	1	12	1	1	7	1	2	2	2	2	2	2	2	2	2	2	2	2	2	2	2	2	2	2	2	2	2	2	2	2	2	2	2	2	2	2	2	0	0	4	4	3	3	3	3	2	2	2	2
365	1	13	2	1	7	2	2	2	2	2	3	2	2	3	3	4	3	2	3	3	3	3	4	3	1	1	1	2	4	2	2	3	3	2	2	2	2	3	2	1	1	4	4	2	2	2	2	2	2
368	2	12	1	2	7	1	1	1	2	1	1	1	2	1	2	2	2	1	1	1	2	1	2	1	1	2	1	0	1	0	3	0	3	0	1	0	1	0	2	0	1	0	1	0	3	0	1	0	3
369	1	12	2	1	7	1	1	1	1	1	1	1	2	1	3	3	1	1	2	3	3	1	1	1	3	1	1	2	1	1	1	1	1	1	1	2	1	4	4	1	1	2	2	4	4	2	1	4	4
370	2	13	2	1	7	1	2	2	2	2	1	2	1	3	2	2	2	1	1	1	1	1	2	1	1	2	1	1	2	3	2	2	3	1	1	1	2	3	3	1	1	2	2	3	2	1	1	3	3
371	2	12	2	1	7	1	2	1	2	1	2	2	2	2	2	2	3	1	1	2	3	2	2	1	2	4	1	1	1	2	2	1	1	1	1	1	1	4	4	1	1	1	1	4	4	1	1	2	2
372	2	12	2	1	7	1	2	2	3	4	3	1	2	2	4	4	1	1	2	3	4	1	1	2	4	1	1	2	1	2	4	3	2	1	1	1	1	1	3	2	1	2	2	2	2	1	1	1	1
373	1	12	2	1	7	1	3	2	1	2	2	1	3	1	2	3	2	2	4	2	3	2	2	1	2	1	1	2	3	3	2	3	3	1	2	2	2	3	3	2	3	2	2	3	2	1	1	2	2
374	1	13	1	2	7	1	2	1	4	2	3	2	4	2	4	4	3	2	3	1	3	2	2	1	2	4	1	1	1	3	4	3	3	1	1	2	2	4	4	1	1	1	1	1	1	1	1	3	4
375	1	12	1	1	7	1	1	1	2	1	1	1	1	1	1	1	3	3	4	1	3	1	1	1	3	1	1	1	1	4	3	2	3	1	1	3	3	4	4	1	1	4	4	4	4	2	3	4	3
376	2	14	1	1	9	1	2	1	2	1	1	2	3	1	2	2	2	1	3	3	2	2	1	1	3	2	1	1	1	2	3	3	4	1	1	1	2	3	4	1	1	2	2	4	3	1	1	2	3
377	1	15	2	1	9	2	3	2	1	1	1	1	1	1	1	1	1	1	1	1	2	1	1	1	2	3	1	1	1	3	3	1	1	1	1	1	1	4	2	1	2	1	1	4	3	1	1	3	3
378	1	14	1	1	9	2	1	1	1	1	1	1	1	1	1	1	1	1	1	1	1	1	1	1	1	1	1	1	1	2	2	2	2	1	1	1	1	3	3	2	2	1	1	4	4	2	2	3	3
379	1	15	2	1	9	2	3	2	1	2	1	1	3	1	2	3	1	1	3	2	3	1	1	1	1	2	1	1	2	3	2	3	3	1	1	2	2	3	3	2	2	3	4	3	2	3	3	4	2
380	1	15	2	1	9	1	1	1	2	1	1	1	2	1	1	1	2	3	3	2	2	1	3	1	2	1	1	1	1	3	3	2	3	1	1	1	1	3	4	1	1	1	1	3	4	1	1	4	4
381	1	1	2	1	9	2	2	1	2	1	1	1	3	3	2	1	1	1	2	1	2	1	2	1	1	2	1	3	2	2	2	4	4	1	1	1	2	3	3	2	2	3	3	4	4	1	3	2	3
382	2	15	2	1	9	2	2	2	3	1	1	2	3	4	4	2	1	1	4	3	3	3	2	1	2	4	1	2	1	1	4	4	4	2	1	3	2	1	3	2	1	1	2	2	3	1	1	2	4
383	2	14	2	1	9	2	1	2	4	2	1	1	3	2	2	3	1	2	2	3	3	4	4	3	2	4	4	1	1	3	2	2	4	1	2	2	4	1	1	1	1	2	2	4	4	1	2	3	4
384	1	14	2	1	9	2	3	1	2	2	2	2	2	1	2	1	2	2	2	2	2	3	1	3	2	4	2	2	2	2	2	2	2	2	2	2	2	2	4	4	3	3	1	2	1	2	1	2	1
385	1	15	1	1	9	0	2	2	1	2	1	2	3	1	2	1	1	2	2	4	3	2	3	2	3	2	1	2	1	2	2	3	3	2	1	3	2	3	3	2	2	3	4	3	3	1	1	3	2
386	1	15	2	1	9	2	1	2	1	2	1	1	3	1	2	3	3	2	4	1	4	1	3	1	4	1	1	1	1	3	3	3	3	1	1	3	2	4	4	3	3	4	4	4	4	4	4	4	4
387	2	15	1	1	9	1	2	2	2	2	2	2	2	2	2	2	2	1	2	2	4	3	2	2	1	2	1	1	2	2	2	3	3	1	1	2	4	1	2	1	1	3	3	2	2	2	2	1	2
388	2	15	1	1	9	1	2	2	2	3	1	1	2	1	2	1	1	2	3	1	2	1	2	1	4	4	1	1	2	4	3	2	2	1	1	1	2	4	3	1	1	1	2	4	4	1	1	4	4
389	2	15	2	2	9	1	2	2	1	2	3	3	1	2	3	4	1	1	1	1	2	2	2	2	1	1	1	2	1	2	1	4	4	1	1	1	1	1	1	1	1	1	1	1	2	1	1	1	3
390	2	14	2	1	9	2	2	2	2	3	2	2	2	2	3	2	2	2	2	3	2	2	2	2	1	2	2	2	4	3	2	4	4	2	2	4	4	2	2	3	3	2	2	2	2	3	4	3	2
391	2	14	2	1	9	2	2	2	1	0	1	1	2	2	2	2	2	2	2	2	2	2	2	2	2	2	2	1	1	2	2	4	4	1	1	2	2	3	3	2	2	2	2	2	2	2	2	4	4
392	2	15	2	1	9	2	2	1	1	2	1	1	3	1	2	2	2	1	4	2	2	1	2	1	2	3	1	1	1	3	3	1	1	1	1	2	4	3	3	2	2	2	2	4	4	3	3	4	4
393	2	14	2	1	9	2	2	2	2	3	1	2	3	1	2	1	3	1	3	2	2	1	1	1	2	3	1	1	2	2	2	3	3	1	1	1	2	3	3	2	2	2	2	2	2	1	1	3	2
394	1	15	2	1	9	2	1	1	2	1	3	2	1	1	1	1	2	1	1	2	3	1	3	2	1	2	2	3	1	1	2	2	2	3	1	1	1	4	4	2	1	1	1	1	1	2	1	1	1
395	2	15	0	0	9	0	2	2	1	1	1	1	2	1	3	2	1	2	2	2	3	2	2	2	2	1	1	1	1	2	2	3	3	1	1	2	2	2	2	1	1	1	1	3	3	2	2	2	3
396	2	15	2	1	9	2	2	2	3	3	1	2	4	2	2	3	3	3	4	1	2	2	3	2	4	4	2	2	2	2	2	4	3	2	1	2	1	2	3	3	2	2	2	4	3	2	2	2	2
397	2	15	2	1	9	1	2	1	1	1	1	2	3	2	4	4	3	4	3	3	2	1	3	1	4	1	1	1	1	2	3	4	4	1	1	1	1	3	3	1	1	2	2	2	3	1	1	4	3
398	2	14	2	1	9	2	4	1	3	4	4	2	4	1	4	2	3	1	3	4	2	1	3	2	1	4	1	2	2	3	3	4	4	1	1	4	4	4	2	1	1	2	4	3	3	1	1	4	4
399	2	15	1	1	9	2	2	1	2	2	2	1	3	1	3	1	2	3	3	1	2	1	1	1	1	2	1	1	2	2	2	2	2	2	2	2	3	3	3	2	2	2	2	3	3	2	2	3	3
400	2	15	2	2	9	1	2	2	2	2	2	2	2	2	2	2	2	2	2	2	2	2	2	2	2	2	2	1	3	2	2	3	3	2	3	1	1	1	1	2	2	2	2	2	2	2	2	2	2
401	1	15	2	2	9	2	2	2	2	3	1	1	3	1	3	2	3	1	3	3	2	2	2	1	1	3	2	1	2	3	4	3	2	1	2	3	4	3	2	1	0	3	4	3	2	1	2	3	4
402	2	15	2	1	9	2	1	2	1	2	1	2	2	2	4	4	3	1	2	1	4	1	1	1	1	1	1	4	2	1	4	4	4	3	2	3	3	1	2	2	1	3	3	1	4	4	4	2	4
403	2	14	1	1	9	1	3	2	3	4	3	2	3	4	4	2	3	1	1	3	2	3	4	2	1	2	2	1	2	4	4	4	4	1	1	3	4	4	4	2	2	3	3	4	4	3	3	2	2
404	2	15	2	1	9	1	2	1	2	2	2	3	3	2	4	2	2	2	2	2	2	3	2	2	2	2	3	1	1	2	2	2	2	1	1	1	2	4	4	1	1	1	1	2	2	1	2	1	1
405	2	15	2	1	9	2	3	1	1	2	1	1	1	1	3	4	3	3	2	1	1	1	1	1	2	1	1	1	4	2	2	1	4	1	1	1	2	4	4	2	4	2	4	3	3	1	3	3	3
406	2	14	2	1	9	2	1	2	1	2	1	1	2	2	4	1	1	2	1	1	2	2	2	2	3	3	1	2	2	2	4	4	4	1	1	1	2	3	3	1	1	2	2	2	3	1	1	2	4
407	2	15	2	1	9	2	4	4	2	2	3	4	1	3	4	4	4	1	1	3	4	3	2	4	1	2	2	3	3	2	2	4	4	1	1	2	2	2	2	2	2	3	3	3	3	4	4	2	2
408	1	15	1	1	9	1	2	3	2	3	3	4	3	4	4	2	3	2	1	3	3	3	2	3	2	3	2	3	4	3	3	3	3	3	3	3	3	3	3	3	2	3	4	3	3	3	4	4	3
409	1	14	1	1	9	1	1	1	1	1	1	1	1	1	1	1	1	1	1	1	1	1	1	1	1	1	1	1	1	2	2	2	2	1	1	2	2	2	2	1	1	1	1	2	2	1	1	2	2
410	2	15	2	1	9	0	4	4	4	4	4	4	4	3	4	4	4	0	1	4	4	3	4	4	4	4	4	2	4	2	1	0	0	2	4	3	4	2	1	2	4	0	0	3	0	2	4	3	0
411	1	15	1	1	9	2	2	1	3	2	1	2	2	3	2	2	2	3	3	2	2	2	3	2	2	3	2	2	1	3	2	2	2	1	1	2	2	3	3	1	1	2	2	3	3	3	3	3	3
412	1	15	2	1	9	1	2	2	2	2	2	1	2	1	2	2	1	2	2	2	2	2	2	1	2	2	1	2	2	2	2	3	3	2	2	3	3	3	3	2	2	2	2	3	3	2	2	2	2
413	1	1	0	1	9	0	1	1	2	2	2	2	2	2	2	2	2	2	2	2	2	2	2	2	2	2	1	2	2	1	1	4	4	2	2	2	2	3	3	4	4	2	2	2	2	2	2	2	2
414	1	14	2	1	9	1	2	2	3	1	1	2	3	2	2	2	2	1	2	2	2	1	2	2	1	1	1	2	2	1	2	3	3	2	2	3	3	2	2	1	1	3	3	2	3	2	2	2	2
415	2	15	1	1	9	2	2	1	1	2	2	1	1	3	1	1	1	1	2	1	2	1	1	1	1	2	1	1	1	3	3	2	2	1	1	1	1	3	3	2	2	2	2	3	3	2	2	3	3
416	1	15	1	1	9	2	2	2	2	2	1	1	2	2	2	1	1	3	2	2	2	1	1	1	1	1	1	2	2	3	4	3	1	1	2	3	4	4	4	2	2	2	2	2	1	1	1	4	4
417	2	15	2	1	9	0	2	2	2	2	2	4	3	4	2	3	3	2	2	1	4	1	3	4	2	4	2	4	4	1	1	3	3	1	1	4	4	2	2	3	3	2	2	3	3	4	4	1	1
418	2	15	1	2	9	1	2	3	2	4	1	2	3	1	4	3	1	3	3	2	1	2	2	2	3	2	1	4	2	1	3	1	2	4	2	4	2	1	4	3	2	4	1	1	3	2	2	1	4
419	1	14	2	1	9	1	3	3	3	2	4	4	2	3	1	3	1	2	1	3	4	4	3	3	1	4	4	3	3	2	1	1	1	4	4	4	4	1	1	4	4	2	2	3	1	1	1	1	1
420	1	15	2	1	9	1	2	2	1	2	2	1	3	2	1	2	1	1	2	1	3	3	3	2	1	2	2	2	2	2	2	3	3	2	2	1	2	1	3	2	1	1	2	1	2	3	2	1	2
421	2	15	2	1	9	1	2	2	2	3	2	2	4	2	2	2	3	1	2	2	2	1	1	1	1	1	1	1	1	4	4	4	4	1	1	3	3	4	4	2	2	4	4	4	4	3	3	3	3
422	2	15	1	2	9	1	3	3	3	2	2	3	3	3	2	2	2	1	2	2	2	2	4	3	2	3	3	0	2	0	2	0	3	0	2	0	2	0	2	0	3	0	3	0	3	0	3	0	2
423	1	15	2	1	9	2	2	2	1	1	1	2	1	1	2	2	2	2	2	2	2	1	2	1	2	2	1	2	1	3	3	2	2	1	1	3	3	4	4	1	1	3	3	4	4	1	1	3	3
424	1	15	1	1	9	1	2	3	1	1	1	1	1	1	1	1	1	4	1	1	1	1	1	1	1	1	1	1	1	4	3	2	3	1	1	1	1	4	4	1	1	2	1	4	4	1	1	4	4
425	1	14	1	1	9	1	2	2	1	3	2	2	1	2	2	2	3	1	2	1	3	3	2	3	2	3	2	1	1	2	2	3	3	1	1	1	1	1	1	1	2	2	3	3	1	2	2	1	1
426	2	14	1	1	9	1	3	2	1	2	1	2	3	1	3	3	4	2	3	4	4	2	3	2	2	4	3	2	2	3	3	4	4	1	1	2	3	4	4	1	1	1	1	2	2	1	1	3	3
427	2	14	1	1	9	2	2	2	2	2	2	2	2	2	3	2	2	1	2	2	2	2	2	1	2	2	1	2	2	2	2	3	3	2	2	2	2	2	2	1	1	2	2	3	3	1	1	2	2
428	1	14	1	1	9	1	1	1	1	2	1	1	2	1	1	1	2	2	3	1	3	1	2	2	1	3	1	2	2	3	2	3	3	2	1	2	2	3	3	1	1	2	2	3	3	3	3	2	2
429	1	16	1	1	9	2	4	4	2	2	4	4	2	2	4	4	2	1	3	2	4	4	4	4	1	2	3	3	3	2	2	3	3	4	4	2	2	3	3	2	2	4	4	2	2	3	3	2	2
430	2	15	1	1	9	0	2	2	1	2	1	1	1	2	1	3	1	1	3	2	4	2	1	1	1	2	1	1	1	2	3	3	3	1	1	1	1	3	3	1	2	2	3	3	3	3	3	4	4
431	2	15	2	1	9	2	2	2	3	2	1	2	3	2	4	4	4	4	4	2	3	1	1	1	2	3	1	1	2	3	3	2	2	1	1	1	2	4	4	1	1	2	4	2	2	1	1	4	4
432	2	15	1	1	9	2	2	1	1	2	4	1	2	2	1	2	2	2	3	3	1	1	1	1	2	2	1	1	2	2	4	3	3	1	3	1	2	2	4	1	1	1	4	4	2	2	2	4	4
433	1	14	2	1	9	1	2	2	1	1	1	2	1	2	1	1	2	1	1	2	2	1	2	2	1	1	1	1	1	2	2	2	2	1	1	2	2	4	4	2	1	2	2	4	4	2	2	3	3
434	1	14	1	1	9	1	2	1	1	1	1	1	1	1	1	1	1	1	1	1	1	1	1	1	1	1	1	1	2	4	1	4	2	1	1	1	1	2	2	1	1	1	1	2	2	1	1	1	1
435	1	15	1	1	9	1	1	2	2	2	2	2	2	2	2	2	2	2	2	2	2	2	2	2	2	2	2	2	2	2	2	2	2	2	2	2	2	2	2	2	2	2	2	2	2	2	2	2	2
436	2	14	2	1	9	1	2	2	2	2	2	2	2	2	3	2	2	1	2	2	2	2	2	2	2	2	1	1	1	3	3	3	3	1	1	2	2	3	3	1	1	2	2	2	2	2	2	3	3
437	2	15	1	1	9	2	2	1	3	2	1	1	2	1	1	1	1	1	2	1	1	2	2	1	2	1	1	2	1	4	4	2	2	2	1	3	3	2	3	1	1	2	2	3	3	2	2	2	3
438	2	16	2	1	9	1	2	2	1	1	1	1	1	2	2	1	2	1	2	3	3	1	1	1	1	2	1	2	1	2	3	2	2	2	1	4	4	3	3	1	1	2	2	2	3	2	3	4	4
439	2	15	2	1	9	1	2	2	3	2	1	2	1	2	3	2	1	1	1	2	2	1	2	2	1	1	2	1	2	1	2	2	2	1	1	1	1	3	3	1	1	1	1	2	2	1	2	4	4
440	2	15	2	1	9	2	1	2	2	3	1	2	2	2	3	3	1	1	2	2	2	1	4	2	2	3	1	2	2	4	2	2	2	2	2	1	1	4	4	1	1	3	3	4	3	1	1	3	3
441	1	15	1	1	9	1	1	2	1	2	1	1	3	1	4	4	3	2	3	3	4	1	2	2	3	3	1	1	1	4	4	3	3	1	1	2	2	4	4	1	1	3	3	4	4	2	2	4	4
442	1	14	2	2	9	2	4	4	3	4	3	3	4	2	3	3	4	1	4	4	4	4	4	2	4	2	1	4	4	2	2	1	2	4	4	2	1	1	1	4	3	1	1	2	2	3	3	1	2
443	1	15	1	1	9	1	1	3	2	3	2	2	2	3	0	2	3	2	3	2	3	2	2	3	3	2	2	3	3	2	2	4	4	1	1	1	1	3	3	2	2	1	1	2	2	1	1	1	1
444	2	15	1	1	9	0	2	2	2	2	1	1	2	1	2	1	2	1	2	1	1	2	2	1	2	2	1	2	2	2	2	1	3	1	1	1	3	2	2	2	1	1	4	2	2	1	3	2	3
445	2	15	2	1	9	2	1	2	2	3	1	2	2	2	3	3	1	1	3	2	2	1	3	2	2	3	1	3	2	1	2	4	4	1	1	1	4	2	2	4	4	4	4	1	2	2	2	2	3
446	2	15	2	1	9	2	2	1	1	1	1	1	1	2	1	2	3	1	2	1	3	1	1	1	1	4	1	1	1	2	2	2	2	1	1	3	3	4	4	2	2	2	2	3	3	1	1	4	4
447	1	16	1	1	9	1	3	2	4	1	1	1	4	3	1	1	1	1	3	1	1	1	1	1	1	1	1	1	1	4	3	4	4	1	1	1	1	4	4	1	1	2	2	2	3	1	3	4	4
448	2	14	2	1	9	2	1	2	2	1	2	1	3	1	2	2	2	2	2	3	3	2	2	2	3	2	1	1	1	2	2	3	3	1	1	4	4	3	3	2	2	2	2	2	2	2	2	3	3
449	1	15	2	1	9	2	1	2	2	2	1	1	2	2	4	2	2	2	2	2	4	2	3	2	2	1	2	2	2	2	2	4	4	2	2	2	2	2	2	3	3	2	2	1	1	2	2	1	1
450	1	15	1	1	9	1	1	1	1	1	1	2	2	2	2	2	1	2	2	2	2	2	2	2	2	2	2	1	1	1	1	1	1	1	1	1	1	1	1	1	1	1	1	1	1	1	1	1	1
451	2	15	1	1	9	1	1	1	1	2	1	1	2	2	1	1	2	2	3	0	2	1	2	1	1	1	1	1	1	4	4	4	4	1	1	1	1	4	4	1	1	1	1	2	2	2	2	3	3
455	1	14	1	1	8	1	2	2	2	4	2	2	2	1	3	3	2	2	3	2	2	2	3	2	3	2	1	1	2	1	2	3	3	1	2	2	3	2	3	2	2	3	3	2	3	1	1	2	3
456	1	14	1	1	8	0	1	4	1	4	1	1	1	1	4	4	4	2	2	2	2	2	2	3	3	3	2	2	2	2	2	1	1	3	3	2	2	3	3	2	2	2	2	3	3	4	4	1	1
457	1	14	1	1	8	1	2	2	1	3	2	2	2	2	2	2	2	2	3	1	1	1	2	1	2	1	1	2	2	1	1	3	3	2	1	1	1	2	3	1	1	2	2	1	1	2	3	1	1
458	1	14	2	1	8	1	3	2	1	1	2	3	4	4	2	2	3	4	3	2	4	2	2	3	4	2	1	1	1	2	2	2	3	1	1	2	3	4	3	2	2	2	2	4	3	1	2	4	2
459	1	14	2	1	8	0	4	2	2	3	2	2	1	2	4	2	2	2	1	2	2	0	2	2	2	2	2	1	1	2	2	4	4	1	2	4	4	4	4	1	2	4	4	2	2	4	4	2	2
460	2	14	2	1	8	2	3	2	1	3	2	1	1	3	2	4	4	1	2	3	4	1	2	4	2	1	3	2	4	3	2	3	3	2	3	3	2	1	1	2	2	3	2	2	1	3	2	3	1
461	2	14	2	1	8	1	2	3	2	3	2	2	2	2	2	2	3	1	2	3	3	2	3	2	4	4	2	1	1	3	3	2	2	1	1	1	1	3	3	2	2	2	2	3	3	1	1	2	3
462	2	14	2	1	8	2	2	2	3	3	1	2	1	2	1	1	2	1	3	3	1	4	2	4	1	1	2	1	3	1	2	1	2	1	1	1	2	1	1	1	2	4	4	1	2	2	4	1	1
463	2	14	2	1	8	2	1	2	2	3	3	1	2	3	1	2	2	1	3	2	3	1	4	2	1	2	1	2	1	2	2	3	3	1	1	2	2	3	3	2	2	3	3	4	4	3	3	4	4
464	1	14	2	1	8	2	2	3	2	3	2	2	2	2	3	2	3	2	3	3	2	2	2	3	2	2	1	2	2	1	2	3	3	3	2	3	2	3	3	3	3	4	3	2	3	3	3	1	3
465	2	14	1	1	8	1	2	3	4	2	3	2	1	1	1	2	1	1	4	3	2	3	2	2	1	1	3	2	3	3	2	3	3	1	3	2	4	2	2	1	2	2	4	2	2	1	3	2	1
466	1	14	2	1	8	1	2	2	2	2	4	2	3	2	3	3	2	2	3	3	3	2	2	2	1	2	2	4	4	2	2	3	3	3	3	2	2	3	3	4	4	3	3	3	3	3	3	3	3
467	1	13	2	1	8	0	2	2	2	2	1	1	3	1	2	2	2	1	2	1	1	1	2	1	1	2	2	4	4	3	3	3	3	1	1	2	2	4	4	2	2	1	1	2	2	1	1	3	3
468	2	14	2	1	8	1	1	2	2	2	1	1	2	2	1	1	1	1	1	1	1	1	2	1	2	1	1	1	1	2	3	2	2	1	1	2	2	2	2	1	1	1	2	1	1	1	1	3	3
469	2	14	1	1	8	2	2	2	2	2	1	1	1	1	1	1	1	1	2	1	2	2	2	1	2	2	2	2	2	3	3	2	2	1	1	1	1	2	2	2	2	1	1	2	2	1	1	3	3
470	2	13	2	1	8	1	4	2	4	3	4	4	4	4	4	4	3	1	1	4	4	4	4	4	1	4	1	1	1	2	2	4	4	2	2	4	4	2	2	4	4	4	4	1	1	1	1	2	2
471	2	14	2	0	8	2	2	1	2	1	3	3	4	2	2	2	3	1	2	2	1	2	2	1	2	4	1	2	1	2	3	3	3	3	2	4	2	2	3	2	2	2	2	3	3	4	3	2	4
472	1	13	2	1	8	1	2	3	1	3	1	1	3	3	3	1	1	1	2	2	2	1	1	1	2	2	1	1	1	1	2	3	3	1	1	1	1	3	3	4	4	4	4	1	1	2	2	2	2
473	1	13	1	1	8	1	1	4	1	4	1	1	1	1	4	4	4	1	1	1	4	1	1	1	1	1	1	4	4	2	2	3	3	2	2	4	4	1	2	1	1	1	1	4	4	1	1	0	0
474	1	15	1	2	8	2	3	2	3	2	3	2	1	2	2	3	1	3	4	4	3	3	3	2	2	2	3	0	2	0	2	0	3	0	2	0	3	0	2	0	2	3	0	3	0	4	3	0	3
475	2	13	2	1	8	1	2	4	4	3	4	0	4	1	4	3	1	1	1	2	4	4	3	2	3	4	3	2	3	2	2	4	4	4	4	4	4	2	1	1	3	1	1	1	1	2	3	1	1
476	2	14	1	2	8	1	3	2	2	2	1	2	1	4	3	3	2	1	1	1	2	2	3	2	1	1	1	1	2	1	3	2	2	1	1	1	4	1	2	2	1	2	1	1	1	1	2	1	2
477	2	13	2	1	8	1	2	2	2	3	1	3	3	3	2	1	1	1	2	1	1	2	2	2	1	2	2	4	2	2	1	1	1	4	4	3	3	1	1	2	2	1	1	3	1	1	1	2	1
478	1	14	2	1	8	2	1	1	2	3	2	2	2	1	3	2	2	3	1	2	2	1	3	1	1	1	1	3	1	1	3	4	1	4	1	4	3	3	1	4	1	3	2	2	4	1	2	1	3
506	1	13	2	1	8	1	4	1	4	3	4	4	2	2	4	4	4	1	1	1	1	4	4	4	4	4	1	3	2	2	3	4	3	1	1	2	2	3	4	2	1	3	3	2	3	3	4	2	3
507	1	14	1	1	8	1	1	2	2	2	2	1	4	1	4	4	4	2	4	1	2	2	2	1	2	2	1	3	3	2	2	4	4	1	1	4	4	4	4	2	2	3	3	4	4	2	2	2	2
508	1	14	2	1	8	1	1	2	1	2	2	2	4	1	2	2	3	1	4	2	3	1	3	1	2	1	1	3	3	2	2	3	3	1	1	2	2	4	4	1	2	1	2	4	4	3	3	4	4
509	2	14	2	1	8	2	2	3	3	1	1	1	4	2	1	1	3	1	4	1	1	2	2	2	4	2	1	1	1	2	3	4	4	4	1	1	1	4	4	1	1	1	1	2	4	1	1	2	4
510	2	15	2	1	8	1	3	3	4	2	2	2	1	2	2	2	4	1	2	2	2	4	4	4	2	4	3	3	4	1	1	4	4	1	2	4	4	2	2	4	4	4	4	2	1	4	3	1	2
511	1	13	2	1	8	1	3	2	3	3	3	3	3	2	4	4	4	1	2	4	4	4	4	4	3	3	4	3	4	2	2	3	3	2	2	4	4	3	3	4	4	1	3	1	1	1	1	1	2
512	2	14	1	1	8	1	3	2	1	1	1	2	2	2	4	1	2	1	1	1	2	1	2	2	2	1	1	1	1	1	1	3	3	2	1	2	1	3	3	1	2	4	3	1	1	4	4	1	1
513	1	13	1	1	8	2	2	3	3	2	2	2	2	2	2	1	4	3	2	1	2	2	2	2	3	3	2	3	4	1	3	1	2	2	2	3	2	2	4	2	3	0	0	0	3	3	3	3	2
514	1	14	2	1	8	1	1	1	2	3	2	1	2	1	2	3	3	1	3	3	3	1	3	1	1	1	1	3	2	4	4	2	2	3	3	4	4	4	4	2	1	1	1	4	4	2	2	2	2
515	2	13	2	1	8	1	2	2	2	1	1	1	1	1	2	2	2	1	2	2	1	1	1	1	1	1	1	2	2	2	2	2	3	3	2	1	1	2	2	2	2	1	1	2	2	2	2	1	3
516	2	14	2	1	8	2	3	2	2	2	2	3	3	2	3	3	3	2	2	1	2	2	2	2	2	2	1	1	3	3	3	2	2	2	2	1	2	3	3	2	2	2	3	2	3	2	3	3	2
517	2	13	2	1	8	2	2	2	3	1	2	2	4	1	4	4	4	4	4	4	4	1	4	1	4	4	1	2	3	1	1	4	4	1	1	1	1	3	3	4	4	1	1	4	4	4	4	1	1
518	1	14	1	1	8	2	1	3	1	1	1	1	1	1	1	1	1	1	1	1	1	1	1	1	1	4	1	1	1	2	2	1	2	2	2	1	1	3	3	2	3	2	3	2	2	1	3	2	4
519	1	14	2	1	8	2	2	2	2	2	2	2	1	1	3	2	2	1	2	2	3	2	2	2	2	2	1	3	2	1	2	2	3	2	2	1	1	2	3	2	2	2	3	2	2	2	2	1	2
520	2	14	1	1	8	1	3	2	3	2	2	2	2	0	3	4	4	1	4	2	3	3	3	3	3	4	2	2	2	3	2	2	2	1	1	1	1	2	2	1	1	1	1	3	2	3	3	2	2
521	2	13	1	1	8	2	4	3	4	4	2	4	2	1	4	4	2	1	1	4	4	2	1	3	2	4	1	1	1	2	3	4	4	1	1	2	2	3	4	2	1	4	4	2	4	2	1	2	4
522	1	14	2	1	8	2	3	2	2	2	2	3	3	1	4	2	3	3	3	1	3	3	3	1	2	4	1	3	3	2	3	2	4	1	1	2	2	1	1	2	2	1	1	4	4	2	4	2	3
523	2	14	2	1	8	1	1	2	2	2	2	2	2	1	3	2	2	1	3	2	3	1	2	2	2	2	1	1	1	2	2	4	4	1	2	4	4	4	4	1	1	2	2	2	2	3	3	2	3
524	2	14	2	1	8	2	2	3	1	3	1	1	1	1	1	2	1	1	1	2	2	1	1	1	1	1	1	3	2	1	2	1	4	4	2	1	1	1	4	3	2	1	1	1	3	1	2	1	4
525	2	14	2	2	8	0	2	3	2	3	2	2	1	2	2	2	3	1	2	1	2	1	2	2	1	3	2	2	3	3	3	1	3	1	1	1	1	1	3	1	2	1	1	3	3	1	1	3	2
526	2	13	1	1	8	2	4	2	4	2	4	4	2	2	2	2	3	1	1	1	1	2	2	2	2	2	2	1	3	1	2	4	4	2	2	4	4	1	1	2	2	3	3	2	2	4	4	2	2
527	2	14	2	1	8	1	2	3	3	3	1	2	2	1	2	1	1	1	1	2	2	1	3	1	1	1	1	3	2	4	4	3	3	2	1	4	4	4	4	1	1	1	1	4	4	2	2	2	3
528	1	14	1	2	8	2	2	3	1	4	2	2	3	2	2	2	1	1	3	1	2	3	2	2	1	1	1	1	2	2	2	4	4	2	2	1	2	2	3	2	3	2	2	3	3	2	2	1	2
529	2	13	2	1	8	2	2	2	2	2	1	2	2	2	1	2	2	1	2	2	2	2	2	2	2	2	2	2	2	2	2	2	2	1	1	2	2	3	3	2	2	1	1	2	2	1	1	2	2
530	1	14	2	1	8	1	2	1	1	1	1	1	1	1	1	1	2	2	3	2	4	1	2	1	3	1	1	3	1	4	4	2	2	4	1	1	1	3	3	1	1	4	4	4	4	3	3	4	4
431	2	14	2	1	8	2	2	4	1	2	2	3	2	3	4	3	2	1	3	3	4	2	4	4	2	4	3	3	2	2	2	3	3	2	1	1	2	2	2	2	2	1	1	2	2	2	2	1	1
532	2	14	1	1	8	1	4	4	1	3	4	4	3	3	4	4	4	4	4	1	1	4	4	4	4	4	4	1	4	2	4	1	4	1	1	1	1	4	4	1	1	1	1	4	4	1	4	2	2
533	1	14	2	1	8	2	1	1	1	1	1	1	1	1	1	1	1	3	3	1	2	1	1	1	1	1	1	3	3	2	2	4	4	2	2	1	1	4	4	1	1	1	1	3	3	2	2	4	4
534	1	13	1	1	8	1	2	3	2	2	4	3	3	1	4	1	1	1	3	2	4	1	2	2	2	1	1	2	1	2	3	4	4	4	1	3	1	4	4	2	1	4	2	4	4	4	4	4	4
535	1	14	1	1	8	1	3	2	2	3	1	3	2	1	2	1	4	1	1	1	2	2	3	2	2	4	2	3	2	2	2	2	2	2	2	3	2	2	2	1	2	2	2	2	2	2	3	1	1
536	1	13	2	1	8	2	2	1	1	2	1	1	2	2	1	1	2	2	3	1	2	1	2	2	2	2	1	2	2	1	3	2	2	2	1	3	3	2	3	1	1	4	3	2	2	1	2	3	3
537	1	14	1	2	8	2	1	1	1	2	2	2	1	2	1	2	2	1	1	2	3	3	2	1	1	1	3	2	1	1	1	4	4	4	4	4	1	2	2	3	3	2	2	2	1	4	4	2	1
538	2	14	2	1	8	1	2	2	2	2	2	3	2	2	4	3	2	1	2	3	4	1	1	1	2	1	1	1	1	1	1	2	3	1	1	1	2	1	3	1	1	1	2	1	1	1	1	1	2
539	1	14	1	2	8	1	3	4	2	1	1	1	1	1	3	2	1	1	4	1	4	3	4	2	1	4	1	1	2	2	4	4	4	4	1	4	4	3	3	4	2	1	1	4	4	4	4	1	1
540	2	14	1	1	8	2	2	2	2	2	2	1	4	1	2	2	2	1	3	2	3	1	2	2	2	1	1	2	1	4	4	4	4	1	1	2	2	4	4	1	1	3	3	3	3	2	2	4	4
541	2	14	2	1	8	1	1	2	2	2	1	1	2	1	2	2	3	1	3	2	2	1	2	1	1	1	2	1	1	2	2	1	1	1	1	2	2	3	3	1	2	3	3	4	4	1	1	4	4
542	1	14	1	1	8	1	2	4	1	3	2	2	3	1	4	1	2	3	3	2	3	3	3	2	3	2	1	3	2	2	2	3	2	1	1	1	1	3	3	2	2	1	1	2	2	1	1	1	2
543	2	14	2	1	8	1	2	2	2	1	2	1	2	1	2	1	1	1	2	2	3	1	2	2	1	1	1	1	1	3	3	2	2	1	1	2	2	2	2	2	2	1	1	3	3	1	1	3	3
544	1	14	2	1	8	2	4	1	2	1	1	1	2	1	1	1	1	1	1	3	2	4	1	1	1	3	1	4	4	2	2	4	4	4	4	1	1	1	1	4	4	1	1	2	2	4	4	4	4
545	2	14	1	1	8	2	2	2	1	1	1	1	2	1	1	1	2	2	2	2	2	1	1	1	2	1	1	1	1	3	3	2	2	1	1	2	2	2	2	1	1	2	2	3	3	1	1	4	4
546	1	14	1	2	8	1	3	4	3	4	4	3	3	4	4	4	2	1	3	1	1	3	4	2	3	2	4	2	0	2	4	4	2	2	1	4	2	0	4	1	0	4	2	4	4	3	1	2	4
548	1	14	2	1	8	2	2	4	1	4	4	4	2	4	1	4	4	1	1	4	4	4	4	4	3	4	4	4	4	2	1	1	1	4	1	4	4	1	2	4	4	4	4	1	2	4	4	1	2
549	1	13	0	1	8	2	1	1	2	3	1	1	2	1	4	2	2	1	2	3	4	1	2	1	2	2	1	1	2	3	2	4	4	2	1	1	1	4	4	2	1	1	1	3	2	1	1	2	3
550	2	14	1	1	8	1	2	1	2	2	1	1	3	1	2	2	3	2	3	1	3	2	1	1	4	4	1	1	1	4	4	3	3	1	1	1	1	4	4	1	1	2	3	3	3	2	3	4	4
551	2	14	1	1	8	1	2	2	2	2	2	2	2	2	2	2	2	2	2	2	2	2	2	2	2	2	2	1	1	4	4	1	1	2	2	1	1	2	2	1	1	1	1	1	1	1	1	4	4
552	1	14	2	1	8	1	3	2	2	1	4	3	3	4	2	3	2	2	1	3	2	2	4	4	4	4	4	4	4	1	3	1	1	4	4	4	4	1	1	1	1	1	1	1	1	1	1	1	1
553	2	14	1	1	8	2	2	3	2	3	1	2	1	1	2	2	1	1	1	4	3	1	2	2	1	1	1	4	1	2	2	2	3	1	1	1	2	2	2	1	4	1	1	2	2	2	2	2	3
554	1	13	1	1	8	1	1	2	3	4	3	2	1	2	3	4	3	2	1	2	3	4	3	2	1	2	3	1	1	2	2	2	1	1	2	1	1	2	2	1	1	2	2	1	1	2	2	1	1
555	1	14	1	1	8	0	2	1	2	4	1	4	1	4	1	1	2	1	2	1	1	1	1	1	1	2	4	4	4	2	3	1	1	1	1	1	1	2	4	2	1	1	1	1	1	4	4	1	1
557	2	14	2	1	8	2	2	2	3	1	1	1	2	1	2	2	1	3	3	2	3	1	2	1	2	2	1	1	1	2	2	2	2	1	1	1	1	3	3	1	1	1	1	2	2	1	1	2	3
557	1	14	2	1	8	1	2	2	2	2	2	2	2	2	2	2	2	2	2	2	2	2	2	2	2	2	2	1	1	2	2	3	3	4	4	2	2	1	3	1	1	1	1	2	2	1	1	3	3
558	2	14	2	1	8	1	3	2	4	4	3	4	2	2	3	4	1	1	1	4	4	3	2	2	1	3	2	2	1	1	2	3	4	1	1	4	4	1	2	4	4	1	2	4	4	3	3	1	1
559	1	14	1	1	8	1	2	2	2	1	2	1	1	1	1	3	2	1	2	1	2	1	2	2	1	1	1	1	1	2	3	0	0	1	1	1	1	2	2	3	1	1	1	2	2	2	3	2	2
560	1	14	1	1	8	1	2	2	2	2	2	2	1	1	3	2	1	2	2	2	2	1	1	2	1	2	1	1	1	2	2	2	2	1	1	3	3	2	3	1	1	1	2	2	3	1	1	3	3
561	1	14	1	1	8	1	3	3	1	2	1	1	1	2	1	1	1	1	1	1	1	1	1	2	1	1	1	2	4	1	1	4	4	3	4	2	4	2	1	3	4	2	2	1	4	2	4	1	1
562	1	14	1	2	8	1	4	1	4	1	1	1	1	4	1	1	1	1	1	1	1	1	1	1	1	1	1	1	1	1	4	4	4	4	4	4	1	1	4	1	1	4	1	4	4	4	4	1	4
563	1	14	1	1	8	2	2	4	2	2	2	2	2	2	2	4	4	2	2	2	4	1	3	2	2	4	2	3	2	2	2	3	3	1	1	2	2	2	2	4	2	3	3	4	4	3	3	2	2
564	1	14	2	1	8	1	2	1	2	2	1	1	2	1	2	3	2	1	2	2	4	2	2	2	2	2	2	2	2	2	2	3	3	1	1	1	2	4	4	1	2	2	2	3	3	1	1	4	4
565	1	13	2	1	8	1	2	2	1	1	1	2	2	2	2	2	2	2	2	1	2	2	2	1	1	2	1	1	1	2	2	2	3	1	1	1	1	3	3	2	2	3	3	2	3	1	1	2	2
566	1	14	2	1	8	2	4	2	3	2	4	2	3	4	4	4	4	1	4	4	4	4	4	4	2	4	1	2	1	2	2	4	4	4	2	4	4	2	2	4	3	4	4	3	3	1	1	1	1
567	2	13	2	1	8	2	2	2	1	2	1	1	4	1	4	4	4	2	3	4	4	1	3	3	1	1	2	2	1	4	4	3	3	2	2	1	1	4	4	1	1	4	4	4	4	1	1	4	4
568	1	14	2	1	8	2	2	2	2	4	2	3	3	3	3	3	2	1	2	2	2	3	2	2	2	2	1	2	2	2	3	2	2	1	1	2	3	2	1	1	1	2	2	2	3	3	3	2	2
569	1	14	2	1	8	1	3	1	2	1	4	3	4	1	3	4	4	1	2	1	3	4	2	1	1	1	1	1	1	2	2	2	2	1	1	1	1	2	2	1	1	2	3	4	4	1	1	2	3
570	1	14	2	1	8	2	3	1	1	2	1	1	1	1	2	2	1	2	1	2	2	4	2	1	1	4	1	1	1	2	2	4	4	1	1	1	1	2	2	1	1	1	1	3	2	3	3	2	2
5711	2	14	2	1	8	2	2	2	2	2	1	2	2	2	2	1	2	1	4	3	2	2	2	2	1	1	1	3	2	2	2	4	4	2	1	2	2	3	3	3	2	3	2	3	3	3	3	1	1
572	1	13	1	1	8	1	4	2	3	3	1	3	1	1	2	2	2	1	2	1	4	2	2	3	2	4	3	1	1	3	3	4	4	1	1	1	2	4	4	1	1	2	3	4	4	3	3	4	4
573	2	14	2	1	8	1	2	1	2	2	2	2	2	2	2	2	2	2	2	2	2	2	2	2	2	2	2	2	2	2	2	2	2	2	2	2	2	2	2	2	2	2	2	2	2	2	2	2	2
574	2	14	2	1	8	2	2	2	2	2	1	2	2	2	2	1	1	1	1	1	1	1	2	1	1	1	1	1	1	1	2	3	3	1	1	1	1	2	2	1	2	2	2	2	2	2	2	2	2
575	1	13	2	1	8	1	4	2	2	4	2	3	3	4	4	4	2	2	4	4	4	4	4	4	4	4	4	2	2	1	1	4	4	4	4	2	2	4	4	4	4	2	2	3	3	4	4	1	1
576	1	13	1	1	8	1	2	2	1	3	1	1	1	1	2	2	2	1	1	2	2	1	1	1	1	1	1	4	4	1	2	4	4	4	4	1	2	2	2	4	4	3	3	1	2	1	2	1	2
577	1	15	1	1	8	1	1	1	1	1	1	1	1	1	1	1	1	1	2	2	2	2	2	2	2	2	2	1	1	4	4	1	1	1	1	4	4	4	4	1	1	2	2	4	4	1	1	4	4
578	2	13	2	1	8	1	2	2	2	2	3	2	4	1	2	2	1	4	4	4	4	2	2	1	3	1	1	1	1	2	2	1	1	1	1	1	1	3	4	1	1	1	1	2	3	1	1	2	4
579	2	14	2	1	8	2	3	2	2	2	1	2	3	2	3	4	4	3	2	2	4	2	4	2	4	2	1	1	2	2	2	3	3	1	1	3	2	4	4	2	4	1	2	4	4	2	2	3	3
580	2	13	1	1	8	1	3	1	3	3	3	4	2	1	1	1	2	2	4	4	1	1	1	1	1	4	1	4	4	1	1	4	4	4	4	1	4	1	1	2	4	4	4	1	1	2	2	1	2
581	2	14	2	1	8	2	3	2	1	2	1	4	2	4	4	2	1	1	2	3	3	3	4	3	1	1	3	1	1	2	2	4	4	2	2	2	3	2	2	1	2	2	2	2	3	1	1	2	2
582	1	15	2	1	8	2	1	1	1	3	1	1	3	2	2	1	1	2	2	1	2	1	2	2	1	2	1	2	2	1	1	3	3	1	1	1	1	3	3	4	4	2	3	2	2	2	3	3	3
583	2	14	2	1	8	1	2	2	1	2	1	1	2	1	2	2	2	1	2	1	3	1	3	1	1	2	1	1	1	3	3	3	3	1	1	2	2	3	3	1	1	1	1	4	4	1	1	4	4
584	2	14	1	1	8	1	4	4	4	4	4	4	4	4	4	4	4	4	4	4	4	4	4	4	4	4	4	4	4	2	2	4	4	4	4	4	4	1	1	4	4	2	2	1	1	4	4	1	1
585	2	13	1	1	8	1	1	1	2	2	1	2	4	1	2	1	1	4	4	3	3	1	3	1	3	1	1	1	1	3	4	4	4	1	1	1	1	4	4	2	2	1	1	3	3	1	1	2	4
586	1	13	2	1	8	1	1	1	1	1	1	1	1	1	1	1	1	1	1	2	2	2	2	2	2	2	1	1	2	4	2	4	3	2	3	1	2	3	3	3	2	4	4	3	3	3	4	2	2
587	2	13	1	0	8	1	2	2	3	2	3	2	2	3	2	3	2	2	3	2	2	2	3	2	4	2	1	1	2	1	1	3	3	1	1	1	1	0	0	1	2	1	1	2	1	1	1	3	3
588	2	14	2	1	8	1	3	2	1	3	2	2	2	2	2	3	4	1	2	1	2	2	2	2	2	2	2	3	3	2	3	2	2	2	2	3	3	3	3	1	2	2	2	3	3	1	1	2	2
589	1	14	2	1	8	2	1	2	3	4	3	2	1	2	3	4	3	2	1	2	3	4	3	2	1	2	3	1	1	2	2	4	4	3	1	4	1	0	0	4	3	2	2	1	1	4	4	1	1
590	2	13	1	2	8	1	4	4	2	2	4	4	3	4	4	4	2	1	3	4	4	4	3	4	3	3	3	3	2	1	2	1	4	2	1	1	1	1	2	2	1	4	4	3	4	2	4	1	3
591	2	13	2	1	8	1	3	3	2	4	2	2	3	4	2	3	3	1	3	3	3	2	3	4	3	2	1	4	3	2	2	3	3	2	1	1	2	2	3	1	1	2	3	2	3	1	1	3	4
592	2	13	1	1	8	1	2	3	2	3	4	1	2	1	2	2	1	1	3	4	2	3	2	2	1	3	1	2	2	1	2	2	2	1	1	2	2	3	3	1	1	4	3	2	2	2	2	2	3
593	2	14	1	1	8	1	2	1	1	3	3	3	4	2	3	2	1	1	3	3	3	2	1	1	3	2	1	2	2	3	3	4	4	1	1	1	1	3	3	1	1	2	1	4	4	2	3	3	3
594	2	13	1	1	8	0	1	1	2	2	0	1	3	1	4	2	2	1	3	3	4	1	1	2	2	2	1	1	2	4	4	3	3	2	2	4	4	4	4	1	2	3	4	4	4	2	4	4	4
595	2	14	1	1	8	1	2	1	1	2	3	2	2	1	4	1	2	1	4	1	2	1	1	1	1	2	1	2	2	4	4	3	3	1	1	1	1	4	4	2	2	2	2	3	2	2	2	4	4
596	1	13	1	1	8	1	2	2	1	2	1	2	2	1	1	2	2	1	2	2	2	1	2	1	1	3	2	2	2	2	2	3	3	1	1	1	1	2	2	2	2	3	3	2	2	2	2	2	2
597	1	14	2	1	8	2	4	1	4	1	1	1	1	1	1	1	1	1	4	1	1	1	1	1	1	1	1	1	2	4	2	4	4	1	1	2	2	2	2	1	1	4	4	4	4	3	3	4	4
598	1	14	2	1	8	1	3	2	3	4	2	3	2	2	3	3	3	1	2	2	3	3	3	3	2	3	2	3	3	2	2	3	3	2	2	2	3	2	2	3	3	2	2	2	3	3	3	2	2
599	1	14	2	1	8	2	2	2	1	4	1	1	3	1	4	4	4	1	3	3	3	2	1	1	3	1	1	1	1	3	3	2	1	1	1	1	1	4	4	1	1	1	1	4	4	1	1	4	4
600	2	14	1	1	8	1	3	2	2	2	3	1	1	2	2	2	2	1	3	3	2	3	2	2	2	3	2	3	3	2	2	3	3	2	2	2	2	1	1	2	2	2	2	2	2	2	3	1	1
601	1	14	1	1	8	1	1	4	2	2	3	2	1	4	2	1	4	1	2	3	4	0	1	2	3	4	2	2	3	2	1	2	0	3	2	1	2	3	4	3	1	0	2	1	3	4	2	2	1
602	2	13	1	1	8	1	2	3	2	3	3	3	4	2	3	3	2	4	2	3	3	1	4	4	4	3	2	2	2	2	2	4	4	1	1	2	2	2	2	2	2	3	3	3	3	3	3	1	1
603	2	14	1	1	8	1	2	2	2	2	1	1	1	1	3	3	3	2	3	3	3	3	3	3	3	4	4	1	1	2	2	2	2	2	2	1	1	2	2	2	2	2	2	2	2	2	2	2	2
604	2	14	2	1	8	2	4	2	2	1	3	3	1	4	2	2	4	2	4	4	4	4	4	4	4	4	1	1	1	1	1	4	4	1	1	2	2	1	1	1	1	3	3	1	1	1	1	1	1
605	1	14	2	1	8	1	1	1	2	1	1	1	1	1	1	1	2	1	1	1	1	1	1	1	1	2	1	4	3	3	3	4	4	2	1	2	2	4	4	2	2	4	4	4	4	1	1	3	3
606	1	13	2	1	8	1	2	3	1	2	1	1	2	2	2	2	1	1	1	1	3	2	2	1	2	1	3	2	2	2	3	2	3	1	2	1	1	3	3	1	1	2	2	2	3	1	1	2	3
607	1	14	1	1	8	1	3	3	3	3	3	3	3	3	3	3	2	2	2	3	2	2	3	3	3	3	3	2	2	3	3	3	3	3	3	3	3	3	3	1	1	3	3	3	3	2	2	3	3
608	2	14	2	1	8	1	2	1	1	1	1	1	2	1	1	2	2	1	1	1	2	1	1	1	1	2	1	2	2	3	3	3	3	1	1	2	2	2	2	2	2	2	2	2	2	2	2	3	3
609	2	14	2	1	8	1	2	2	1	1	1	2	2	2	2	2	1	1	2	2	1	2	2	3	3	1	1	1	3	2	2	2	2	2	3	2	2	2	1	2	4	3	2	2	2	2	2	2	1
610	1	13	1	1	8	1	2	2	2	2	2	2	2	2	2	2	2	2	2	2	2	2	2	2	2	2	2	2	2	4	4	4	4	1	1	2	2	4	4	4	4	1	1	4	4	2	2	4	4
611	2	13	2	1	8	1	2	2	2	2	2	3	2	2	2	2	2	2	2	2	2	2	2	2	2	2	2	1	1	2	2	2	2	1	1	1	1	3	3	1	1	1	1	2	2	1	1	2	2
612	1	13	2	1	8	2	3	2	1	1	2	3	4	3	2	1	2	2	2	3	3	2	4	3	2	1	2	2	2	2	2	2	2	2	2	2	2	2	2	2	2	2	2	2	2	2	2	2	2
613	1	14	1	1	8	2	2	2	1	2	1	1	1	2	4	3	1	1	1	1	2	3	2	4	2	3	2	1	2	2	2	2	2	1	1	1	1	1	1	1	1	2	2	2	2	3	3	1	1
164	1	14	2	1	8	2	1	2	3	4	3	2	1	2	0	3	2	1	2	3	4	3	2	1	2	3	4	1	1	1	1	0	4	4	3	2	1	2	0	3	3	2	2	2	0	3	4	0	2
615	1	14	2	1	8	1	2	2	2	2	2	2	2	2	2	2	2	2	2	2	2	2	2	2	2	2	4	2	2	2	2	2	2	2	2	2	2	2	2	2	2	2	2	2	2	2	2	2	2
616	2	13	1	1	8	2	2	2	2	2	2	2	2	2	2	2	2	2	2	2	2	2	2	2	2	2	2	1	1	2	2	2	2	1	1	1	1	2	2	1	1	2	2	2	2	2	2	2	2
617	1	14	2	1	8	1	2	1	2	1	1	1	2	1	2	2	3	1	4	3	3	1	3	1	1	1	1	1	1	2	2	2	3	1	1	1	1	3	4	1	1	2	3	3	4	1	2	3	3
618	1	14	1	1	8	2	2	2	2	2	2	2	2	2	2	2	2	2	2	2	2	2	2	2	2	2	2	2	2	2	2	2	2	2	2	2	2	2	2	2	2	2	2	2	2	2	2	2	2
619	1	14	1	1	8	1	1	1	1	1	1	1	1	1	1	1	1	1	1	1	1	1	1	1	1	1	1	4	4	4	4	4	4	4	4	4	4	4	4	4	4	4	4	4	4	4	4	4	4
620	1	14	2	1	8	1	2	2	2	2	2	3	3	3	3	3	1	1	1	2	3	3	3	3	2	1	1	1	1	3	3	3	3	1	1	1	1	3	3	1	1	1	1	4	4	1	1	4	4
621	2	14	2	1	8	1	4	2	4	4	2	4	2	2	2	2	2	1	2	2	2	4	3	2	1	4	2	2	2	2	2	3	3	2	2	1	1	2	2	2	2	2	2	1	1	2	2	1	1
622	1	13	1	1	8	2	2	1	2	2	1	1	3	2	2	2	2	1	2	2	2	2	2	1	2	2	1	2	2	2	2	2	2	2	2	1	1	2	2	3	3	2	2	3	3	2	2	2	2
623	1	13	2	1	8	1	2	2	2	2	2	2	2	2	2	2	2	2	2	2	2	2	2	2	2	2	2	2	2	2	2	2	2	2	2	2	2	2	2	2	2	2	2	2	2	2	2	2	2
624	2	13	2	1	8	1	2	2	2	2	2	2	2	2	2	2	2	2	2	2	2	2	2	2	2	2	2	2	2	2	2	2	2	2	2	2	2	2	2	2	2	2	2	2	2	2	2	2	2
625	2	14	2	1	8	1	1	1	1	1	1	1	1	1	1	1	1	1	1	1	1	1	1	1	1	1	1	2	2	2	2	2	2	2	2	2	2	2	2	2	2	2	2	2	2	2	2	2	2
262	2	13	2	1	8	1	2	2	2	2	2	2	2	2	2	2	2	2	2	2	2	2	2	2	2	2	2	2	2	2	2	2	2	2	2	2	2	2	2	2	2	2	2	2	2	2	2	2	2
627	1	14	1	1	8	2	1	2	3	4	3	2	1	2	3	4	3	2	1	2	3	4	3	2	1	2	3	1	2	3	4	3	2	1	2	3	4	3	2	1	2	3	4	3	2	1	2	3	4
628	2	1	2	1	8	0	4	4	2	2	2	2	2	2	2	2	2	2	2	2	2	2	2	2	2	2	2	2	2	2	2	2	2	2	2	2	2	2	2	2	2	2	2	2	2	2	2	2	2
629	1	15	2	1	8	2	2	2	2	2	2	2	2	2	2	2	2	2	2	2	2	2	2	2	2	2	2	2	2	2	2	2	2	2	2	2	2	2	2	2	2	2	2	2	2	2	2	2	2
630	2	14	1	1	8	1	2	4	2	4	3	4	2	3	3	3	2	3	4	2	3	3	3	3	2	2	2	1	1	2	3	3	3	2	3	3	3	1	2	3	2	2	2	2	2	2	2	2	2
631	1	14	2	1	8	1	3	2	2	2	2	2	2	2	2	3	2	1	3	3	3	2	2	2	2	3	2	1	1	3	3	3	3	1	1	2	2	3	3	2	2	2	2	3	3	1	1	3	3
632	2	15	2	1	8	2	2	2	1	1	1	1	2	1	2	1	1	2	2	1	2	1	1	2	1	1	1	0	2	2	2	3	3	3	3	3	3	3	2	0	2	0	2	0	3	2	0	0	2
633	1	14	2	1	8	1	1	2	2	2	2	2	1	1	1	2	2	2	2	2	2	2	2	2	2	2	2	1	1	3	3	2	2	1	1	1	1	2	2	1	1	1	1	4	4	1	1	2	2
634	2	15	1	1	8	2	2	2	2	2	2	2	2	2	3	2	2	2	2	1	1	1	1	1	3	1	3	2	2	2	2	2	2	2	2	2	2	2	2	1	3	2	2	2	2	2	2	2	2
635	1	14	2	1	8	1	4	2	1	2	2	1	4	1	3	4	3	1	3	2	3	3	4	1	2	4	3	2	2	1	1	4	4	2	2	1	1	1	1	1	4	1	1	1	1	1	1	1	1
636	2	14	1	1	8	1	3	2	4	4	4	3	2	3	2	3	4	1	1	2	3	4	4	3	2	3	3	2	2	1	2	4	4	2	2	4	4	4	4	1	1	2	2	1	1	2	2	1	1
637	2	14	2	1	8	2	4	4	4	4	4	4	4	3	3	3	3	3	2	2	2	3	3	3	4	4	3	0	4	2	2	3	3	1	1	4	4	2	2	2	2	1	1	2	2	2	2	3	3
638	1	14	2	1	88	2	3	2	3	3	2	4	1	4	3	2	4	2	3	1	4	2	1	4	3	2	4	1	1	3	3	4	4	1	1	3	3	2	4	3	3	2	2	1	4	3	4	3	3
639	1	14	2	1	8	2	2	2	2	2	2	2	2	2	2	2	2	2	2	2	2	2	2	2	2	2	2	2	2	2	2	2	2	2	2	2	2	2	2	2	2	2	2	2	2	2	2	2	2
640	2	14	2	1	8	1	2	2	2	2	2	2	2	2	2	2	2	2	2	2	2	2	2	2	2	2	2	1	1	4	4	2	2	2	2	2	2	2	2	2	2	2	2	2	2	2	2	2	2
641	1	14	1	1	8	2	2	1	2	1	3	3	2	2	2	3	3	3	3	3	3	3	1	1	1	1	4	4	4	4	4	4	4	4	4	4	4	4	4	4	4	4	4	4	4	4	4	4	4
642	2	14	2	1	8	1	2	2	2	2	3	3	2	3	3	3	3	1	3	3	3	2	3	3	2	2	3	1	2	1	2	3	3	1	1	2	4	2	2	1	2	2	4	2	1	4	4	1	2
643	1	14	1	1	8	2	4	3	2	1	1	2	3	4	3	2	1	2	3	4	3	2	1	2	3	4	4	1	1	2	2	3	3	1	1	4	4	4	4	4	4	4	4	4	4	1	1	4	4
644	2	13	1	1	8	1	3	3	3	4	4	4	0	2	2	4	4	4	4	3	3	3	3	2	4	3	4	2	3	3	3	3	3	2	3	4	4	2	1	1	2	2	3	3	4	1	1	4	3
645	2	14	1	1	8	0	2	1	1	3	3	2	1	2	1	4	4	1	1	3	2	2	3	2	1	4	4	0	0	0	0	0	0	0	0	0	0	0	0	0	0	0	0	0	0	0	0	0	0
646	1	14	2	1	8	1	1	1	1	1	1	1	1	1	1	1	1	1	1	1	1	1	1	1	1	1	1	2	2	2	2	2	2	2	2	2	2	2	2	2	2	1	1	3	3	2	2	3	3
647	2	13	2	1	8	2	3	2	2	2	3	2	3	3	2	2	2	2	3	3	2	2	2	2	3	3	2	4	4	2	2	4	4	3	3	2	2	4	4	2	2	4	4	2	2	2	2	1	1
648	2	14	2	1	8	1	4	4	4	4	3	4	1	1	1	4	1	1	1	1	1	4	4	4	1	4	2	1	1	1	1	1	1	1	1	1	1	1	1	1	1	1	1	1	1	1	1	1	1
649	1	14	2	1	8	2	4	4	4	4	4	4	4	4	4	4	0	2	2	2	2	2	2	2	2	2	2	2	2	1	1	4	4	4	4	4	4	3	3	4	4	4	4	1	1	1	1	1	1
650	2	14	2	1	8	1	2	2	2	2	2	2	2	2	2	2	2	2	2	2	2	2	2	2	2	2	2	0	2	0	2	0	2	0	2	0	2	0	2	0	2	0	2	0	2	0	2	0	2
651	1	15	2	1	8	2	2	1	1	1	1	1	1	1	1	1	1	1	1	1	1	1	1	1	1	1	1	1	1	1	1	1	1	1	1	1	1	1	1	1	1	1	1	1	1	1	1	1	1
652	1	13	1	1	8	1	2	2	2	3	2	4	1	3	1	3	2	3	3	2	4	1	3	4	3	2	1	1	2	3	4	3	2	1	2	3	4	3	2	1	2	3	4	3	2	1	2	3	4
653	2	14	1	1	8	2	3	4	2	4	4	4	2	4	4	4	1	3	2	3	3	2	4	4	2	2	4	4	4	3	2	2	1	4	4	3	3	2	2	4	4	3	3	2	1	2	3	2	2
654	1	14	2	2	8	1	2	2	2	1	1	2	2	2	1	2	2	1	1	1	1	1	1	1	1	1	1	2	0	2	0	2	0	3	0	2	0	4	0	3	0	2	0	1	0	2	0	2	0
655	2	14	2	1	8	2	3	3	3	4	4	4	2	3	4	4	4	2	1	1	2	3	3	0	1	2	1	1	4	1	1	2	2	2	4	3	4	1	1	1	4	1	1	1	1	3	3	1	1
656	2	14	2	1	8	2	2	2	2	2	1	1	2	2	1	2	2	1	2	1	2	1	2	2	1	2	1	0	1	0	2	0	3	0	1	0	1	0	1	0	3	0	2	0	1	0	1	0	1
657	2	14	2	1	8	2	1	2	1	2	2	1	2	1	2	2	2	2	2	3	3	3	2	2	2	3	1	2	2	2	2	3	3	1	1	2	2	3	3	1	1	2	2	3	3	2	2	3	3
658	1	14	1	1	8	1	1	0	3	3	2	2	2	2	3	3	3	2	3	3	3	2	3	2	3	3	2	2	2	2	4	3	3	2	3	1	1	3	3	1	1	3	3	4	4	3	3	2	3
659	1	13	1	1	8	2	2	2	2	3	2	3	2	2	4	3	3	2	3	3	4	2	2	2	2	2	2	2	1	3	3	2	2	1	1	1	1	3	3	1	1	1	2	3	4	2	1	4	4
660	1	14	1	1	8	2	2	2	1	2	1	2	2	1	3	3	2	1	2	2	4	1	3	2	2	3	1	3	2	1	2	4	2	3	2	3	1	1	2	4	3	3	2	1	2	2	1	1	2
661	1	13	2	1	8	1	1	3	1	2	2	1	2	2	4	3	2	2	3	3	3	2	1	1	2	2	1	1	2	2	3	4	4	2	2	1	2	2	2	1	1	2	2	4	4	3	3	2	2
662	1	13	1	1	8	2	2	2	2	3	1	3	2	1	3	3	3	2	2	2	2	2	2	1	2	1	2	1	1	2	2	3	3	1	1	2	2	3	3	1	1	3	3	3	3	2	2	3	3
663	1	13	1	1	8	1	1	2	1	3	1	1	1	1	1	4	1	2	1	3	1	1	1	1	1	1	1	2	2	2	2	4	4	2	1	1	2	4	3	2	3	1	2	2	3	3	2	3	4
664	2	14	2	1	8	2	2	2	2	1	2	2	4	2	4	4	4	2	3	2	3	2	3	2	4	4	1	2	2	2	2	4	4	1	1	1	1	3	3	4	4	2	2	3	3	2	2	3	3
665	2	14	1	2	8	1	4	4	4	4	3	3	3	4	4	4	4	2	3	3	4	3	4	3	2	3	3	3	4	2	2	4	4	2	2	3	3	1	2	4	2	4	4	2	2	4	4	1	2
666	1	14	2	1	8	2	2	2	2	2	1	1	2	1	1	2	1	4	1	2	1	2	2	1	2	2	1	1	1	2	3	2	2	2	1	1	1	1	1	1	1	1	1	2	3	1	1	2	3
667	1	14	1	2	8	1	2	2	2	2	2	2	2	2	2	2	2	2	2	4	2	2	2	2	2	2	1	1	1	0	0	2	2	1	1	2	2	3	3	2	2	2	2	3	3	0	2	3	3
668	1	14	1	1	8	1	2	2	2	2	2	2	2	1	3	2	0	2	3	2	3	2	2	2	3	4	3	2	2	2	3	3	3	2	2	1	1	3	3	1	2	2	2	2	3	2	2	3	3
669	1	13	2	1	8	2	1	2	2	1	1	1	3	1	3	2	2	1	3	1	2	1	3	1	3	2	1	1	1	2	2	4	4	1	1	1	1	4	4	2	2	1	1	4	4	2	2	1	2
670	2	13	2	1	8	2	3	2	3	3	2	4	2	3	1	2	2	1	2	3	2	4	2	3	2	3	4	2	1	1	1	2	2	1	1	2	1	3	3	4	1	1	1	2	2	2	1	1	1
671	1	14	2	1	8	1	2	1	1	3	1	1	1	1	1	1	1	1	2	2	1	1	1	1	1	2	1	1	2	1	1	3	3	1	2	1	2	2	2	1	2	1	2	2	1	1	1	2	1
672	1	14	2	1	8	2	2	1	1	2	1	1	2	1	1	2	1	2	3	1	2	1	1	1	1	1	1	1	1	3	3	3	3	1	1	1	1	3	3	1	1	2	2	3	3	1	1	3	3
673	1	14	2	1	8	1	3	3	2	2	2	4	1	2	2	2	2	1	1	3	4	4	4	4	1	2	2	2	2	2	2	4	4	3	3	1	2	3	3	2	2	2	2	4	3	1	2	4	4
674	2	14	1	1	8	1	3	3	3	3	4	3	2	2	3	3	3	1	0	3	2	3	2	2	3	3	2	2	1	2	2	4	4	1	1	1	1	2	2	1	1	1	1	3	3	1	1	2	2
675	2	15	2	1	8	1	4	2	3	4	4	2	4	1	4	4	4	1	1	4	3	4	3	2	3	4	1	1	1	1	4	4	4	4	1	4	4	1	3	4	2	4	2	4	4	1	1	1	4
676	2	14	2	2	8	2	1	1	3	1	1	3	1	1	1	1	1	1	1	1	4	1	4	1	1	1	1	3	2	2	2	4	4	1	1	1	1	1	1	3	2	2	3	1	1	2	3	1	1
677	2	13	1	2	8	2	2	2	3	4	2	3	2	4	2	3	4	2	3	2	2	2	3	3	2	4	2	3	2	2	2	3	3	3	3	2	2	1	2	2	2	2	2	2	2	2	2	1	2
678	1	13	1	1	8	2	2	2	3	2	2	2	2	2	3	4	1	3	3	3	4	4	3	4	3	2	3	1	2	2	3	3	3	1	1	1	2	1	1	1	1	1	1	4	4	2	2	2	4
679	1	14	2	1	8	2	2	2	2	3	2	3	2	1	2	2	2	2	2	2	2	1	2	1	1	2	1	2	2	3	3	2	2	2	2	3	3	3	3	1	1	2	2	3	3	2	2	2	2
680	1	14	1	1	8	1	3	2	2	3	2	2	2	4	2	2	2	2	2	2	2	3	3	2	2	2	2	2	2	3	2	2	2	1	1	2	3	2	2	1	1	2	2	3	3	2	2	2	2
681	2	15	2	1	8	2	1	2	2	2	1	1	3	2	1	2	2	2	2	1	2	2	0	0	2	2	1	2	2	2	2	3	3	1	1	2	2	1	2	2	2	2	1	2	1	1	1	2	2
682	1	14	2	1	8	2	2	3	2	3	2	3	3	2	2	2	1	1	2	1	3	2	2	4	1	2	2	4	1	1	1	1	1	4	4	4	4	3	3	4	4	4	4	1	1	4	4	1	1
683	2	14	2	1	8	2	1	1	1	3	1	3	3	1	1	3	3	3	3	1	3	1	3	3	3	3	1	2	2	2	2	3	3	1	1	1	1	2	2	2	2	2	2	3	3	1	1	3	3
684	2	14	2	1	8	1	2	1	2	1	1	1	2	2	2	1	1	1	2	3	3	1	2	1	1	2	1	2	2	2	2	3	3	1	1	1	1	2	2	1	2	2	3	2	3	2	3	2	2
685	1	14	2	1	8	2	2	3	2	3	1	1	3	1	2	3	1	2	4	1	2	1	3	1	2	1	1	1	1	3	3	3	4	1	1	2	2	3	3	1	2	4	4	3	3	1	1	4	4
686	2	14	2	1	8	2	1	2	1	4	1	1	1	2	1	1	1	1	4	1	1	1	2	1	1	2	2	1	1	2	2	4	4	1	1	1	1	4	2	1	1	2	1	2	1	1	1	1	1
687	2	13	2	1	8	2	2	2	1	2	3	2	2	2	3	3	4	2	4	4	4	4	3	2	3	3	1	0	0	0	0	0	0	0	0	0	0	0	0	0	0	0	0	0	0	0	0	0	0
688	2	14	1	1	8	1	2	3	3	2	2	1	1	1	3	3	4	3	2	3	2	2	2	3	4	4	2	2	3	2	4	2	3	2	1	1	1	2	3	2	2	2	3	2	3	2	1	2	3
689	1	14	2	1	8	1	2	2	1	1	2	2	2	2	2	3	2	1	2	2	2	2	2	2	2	2	2	0	0	0	0	0	0	0	0	0	0	0	0	0	0	0	0	0	0	0	0	0	0
690	2	14	2	1	8	1	2	4	1	2	1	1	4	4	4	4	4	1	4	4	4	1	1	1	4	4	1	2	4	1	1	4	4	1	2	1	1	2	2	4	4	2	3	4	4	1	1	1	1
691	1	14	2	1	8	2	2	1	1	1	2	1	4	1	1	3	1	1	2	2	2	1	2	3	1	1	1	2	2	2	2	3	3	2	2	3	3	1	1	2	2	1	1	4	4	4	4	4	4
692	2	13	1	1	8	2	2	1	1	3	1	1	4	2	3	2	1	4	1	1	4	2	2	1	3	1	1	3	2	3	3	2	2	1	1	2	2	4	4	2	2	2	2	4	4	1	1	4	4
693	2	13	2	2	8	1	4	3	4	4	2	4	1	3	2	2	2	1	2	2	2	4	4	4	1	4	3	3	2	2	4	4	3	4	1	3	2	2	4	4	1	2	4	3	4	4	4	2	4
694	2	14	1	1	8	2	2	2	1	2	2	4	1	4	3	2	2	1	2	1	1	1	1	2	2	4	1	2	2	1	2	3	3	1	3	1	1	1	2	4	4	1	1	1	2	2	2	1	1
695	2	13	2	1	8	2	1	2	1	2	1	2	3	2	2	2	1	2	4	3	3	1	4	2	4	4	1	2	2	3	3	4	4	2	2	4	4	3	3	2	2	4	4	3	3	3	3	3	3
696	2	14	1	1	8	1	2	1	1	3	1	1	1	1	4	2	1	1	1	2	4	1	2	1	1	1	1	2	2	2	2	2	2	1	1	2	3	3	2	3	2	2	2	2	2	2	2	2	2
697	1	14	2	1	8	1	3	2	1	1	1	2	4	2	3	3	3	2	2	2	2	2	2	2	3	3	1	4	1	1	3	1	3	1	1	1	1	1	1	1	1	1	1	1	1	1	1	1	1
698	2	15	2	1	8	2	3	1	3	1	1	1	4	1	2	4	4	4	4	1	4	4	4	1	4	4	2	1	2	1	1	1	1	1	1	4	4	4	4	1	1	1	1	4	4	1	1	4	4
699	1	14	2	1	8	2	2	1	2	3	3	2	3	1	1	2	3	1	3	2	2	3	2	1	2	2	1	3	2	1	1	2	2	3	3	3	3	2	2	3	3	2	2	1	1	2	2	1	1
700	1	14	1	1	8	2	4	3	4	3	4	4	4	3	2	3	4	2	4	4	4	2	3	4	2	4	4	4	4	2	2	3	4	3	3	2	2	4	4	1	1	3	4	3	2	1	1	1	1
701	2	14	2	1	8	2	2	2	3	4	1	4	1	4	4	1	2	1	4	4	4	3	3	3	1	1	2	4	3	1	2	4	4	2	3	4	4	4	4	2	4	3	4	2	2	1	1	2	2
702	1	14	1	1	8	1	1	2	1	3	1	1	4	2	1	1	1	3	4	1	3	1	2	1	2	3	1	1	3	2	2	3	4	1	1	1	1	2	2	1	1	1	1	4	3	1	1	4	4
703	1	14	1	1	8	2	2	2	3	2	1	2	4	2	3	2	2	3	3	2	4	4	2	2	3	4	2	3	2	2	2	3	3	2	2	2	1	2	2	2	2	2	2	2	2	2	2	2	2
704	2	14	1	1	8	2	2	3	2	1	4	3	3	4	4	2	1	2	3	3	4	3	3	3	2	2	1	1	2	1	2	3	3	2	2	2	3	1	2	2	2	2	2	1	2	2	2	1	1
705	2	14	2	1	8	2	3	3	3	3	2	3	3	3	4	2	2	2	1	3	3	3	4	4	2	3	3	2	3	1	2	2	2	1	3	3	3	1	1	2	3	2	3	1	1	1	2	2	3
706	1	14	1	1	8	2	2	2	3	3	3	3	2	2	2	2	1	1	1	2	2	2	3	3	2	2	2	4	2	2	3	2	3	4	2	3	3	2	2	4	2	2	3	2	3	1	1	3	3
707	1	14	2	1	8	0	1	2	0	2	2	3	3	2	3	3	2	1	2	3	2	4	2	2	3	2	3	2	2	2	2	2	2	1	1	3	3	2	2	3	3	2	2	2	2	2	2	3	3
708	1	14	2	1	8	2	1	3	2	2	1	2	2	2	2	2	2	1	3	2	3	2	2	1	2	1	1	1	1	3	3	4	4	1	1	2	2	2	2	2	2	3	3	3	3	3	3	3	3
709	1	13	2	1	8	1	2	2	2	2	2	2	2	2	2	2	2	2	2	2	2	2	2	2	2	2	2	3	3	2	2	2	2	2	2	2	2	2	2	2	2	2	2	2	2	2	2	2	2
710	2	13	0	1	8	0	3	2	2	4	1	2	3	2	2	4	2	1	2	3	2	4	2	2	1	2	4	3	2	3	2	1	1	2	2	3	2	1	3	2	4	2	3	2	1	2	4	3	2
711	1	15	2	1	8	2	2	4	3	4	2	4	2	4	2	1	4	3	2	2	3	4	4	4	1	4	2	2	2	2	3	4	4	1	1	1	2	3	3	2	2	3	3	2	4	2	2	2	2
712	2	13	2	1	8	1	3	2	3	3	1	3	1	2	1	2	3	1	3	2	3	1	3	3	3	3	1	4	4	2	2	4	4	4	4	4	4	2	2	4	4	4	4	4	4	3	3	1	1
713	1	14	2	1	8	1	2	3	2	2	3	3	3	1	2	3	3	3	2	2	1	1	2	1	2	1	2	1	2	1	1	2	2	2	3	1	2	2	1	2	1	2	1	2	2	2	1	2	3
714	1	13	1	1	8	1	1	3	3	2	2	2	1	1	3	3	3	2	4	2	3	1	3	2	2	1	2	1	1	3	3	2	2	1	1	3	3	4	4	2	2	4	4	3	3	1	1	2	2
715	1	14	1	1	8	1	2	1	3	1	1	1	1	1	1	1	1	1	4	1	2	1	3	1	1	1	1	1	1	3	3	1	2	1	1	3	3	4	4	1	1	1	1	3	3	2	2	3	3
716	1	14	2	1	8	2	1	2	4	2	2	4	1	2	1	1	2	1	2	1	2	4	2	2	1	2	2	1	1	2	2	2	3	1	1	1	1	3	4	1	1	1	1	2	4	2	4	2	4
717	1	14	0	1	8	0	2	2	3	2	0	1	3	2	3	4	2	3	2	1	3	2	3	3	2	3	2	2	2	2	2	2	2	3	2	2	3	2	2	2	2	2	3	2	3	3	3	3	2
718	2	14	2	1	8	2	1	2	2	2	1	2	1	2	2	2	1	1	2	1	2	1	2	2	1	2	1	1	2	2	2	3	3	1	1	1	2	1	2	1	1	2	2	3	3	2	2	3	3
719	2	13	1	1	8	2	2	2	1	2	1	1	2	2	2	1	2	1	2	1	2	1	2	3	1	2	1	1	1	2	2	3	2	1	1	1	2	4	3	1	1	2	2	3	2	2	2	3	2
720	1	14	2	1	8	1	3	4	4	1	1	2	4	4	4	4	3	2	2	4	3	4	4	4	2	3	1	2	4	3	2	2	4	1	1	4	4	2	2	4	4	2	1	2	3	2	4	4	4
721	2	14	2	1	8	2	2	2	2	2	1	2	2	2	3	3	1	4	2	1	2	1	2	2	2	2	1	1	1	1	2	3	3	1	1	4	4	1	2	4	2	2	4	1	4	1	4	2	3
722	2	14	2	1	8	2	2	2	3	3	2	2	2	1	3	2	2	2	3	3	3	1	2	1	2	3	1	2	3	1	2	3	3	2	1	1	1	2	2	3	3	1	1	3	3	2	2	4	4
723	2	14	1	2	8	1	3	2	2	2	2	3	1	2	2	3	2	1	2	3	3	4	2	1	2	1	1	2	2	2	2	3	3	2	2	3	3	2	2	1	1	3	2	4	3	3	3	2	2
724	1	14	2	1	8	1	2	3	3	3	3	3	1	2	2	2	2	2	2	2	2	1	2	3	2	2	2	0	2	2	2	2	2	2	2	2	3	3	2	3	2	1	1	2	2	1	1	3	3
725	1	14	2	1	8	1	1	2	3	1	4	3	3	3	3	3	3	2	3	3	3	3	3	2	3	3	2	1	1	3	3	3	3	1	1	1	1	3	3	1	1	4	4	3	3	2	2	3	3
726	1	13	1	1	8	1	2	2	2	3	3	2	2	1	3	3	3	2	3	4	4	2	2	2	2	2	1	2	2	2	2	3	3	1	1	2	3	3	3	2	2	2	2	3	2	2	2	3	3
727	1	14	1	1	8	1	1	1	2	2	3	3	3	3	3	2	2	2	3	2	3	2	2	1	1	2	1	1	1	2	2	1	2	1	2	1	1	3	3	1	2	1	1	2	3	2	1	2	2
728	2	14	2	1	8	1	4	4	4	0	3	2	2	4	3	1	4	1	1	4	2	1	4	4	2	4	2	2	2	3	3	2	2	4	3	1	3	3	4	1	3	4	4	1	2	1	1	1	1
729	2	14	1	1	8	2	3	3	4	4	4	4	3	3	2	3	4	1	2	3	2	1	2	2	1	4	2	2	4	1	1	2	2	1	1	1	1	1	1	4	4	1	1	1	1	1	1	1	1
730	1	14	2	1	8	1	2	2	2	2	2	2	2	2	2	2	2	2	2	2	2	2	2	2	2	2	2	1	4	4	3	3	3	2	2	3	3	3	3	2	2	4	4	3	2	4	4	3	2
731	2	13	2	1	8	1	2	2	2	2	1	1	2	1	2	2	3	2	3	3	3	1	2	2	1	3	1	2	2	2	2	2	2	1	1	1	1	3	2	1	1	1	1	2	3	3	3	2	2
733	1	14	2	1	8	2	2	3	2	2	2	2	1	2	3	3	2	1	4	2	3	2	4	2	3	1	2	2	2	2	2	2	3	2	2	1	2	3	3	2	2	2	3	2	2	2	2	1	1
734	2	14	2	1	8	1	3	4	4	4	4	4	4	4	4	4	4	1	1	4	4	4	4	4	1	1	4	2	3	2	2	3	2	2	3	3	3	4	4	2	3	1	1	3	2	1	1	2	3
735	2	14	2	1	8	2	3	2	2	3	2	3	1	2	3	2	1	1	2	3	3	2	2	2	1	1	2	2	3	2	2	4	4	2	1	4	4	2	2	2	3	4	4	2	1	4	4	1	2
736	2	13	1	1	8	2	3	3	3	2	2	4	2	2	3	4	4	4	4	3	4	2	4	4	4	4	2	1	2	1	2	4	4	1	1	1	1	2	2	1	2	2	2	1	2	1	1	2	2
737	2	14	1	1	8	1	4	4	2	4	4	4	2	4	4	0	2	1	2	4	4	2	2	4	2	1	2	4	2	1	0	4	4	3	2	3	3	1	2	4	4	4	4	2	3	3	3	1	2
738	2	14	1	1	8	1	3	2	2	2	2	2	3	1	4	3	2	2	3	1	3	2	2	2	2	2	1	2	2	2	3	4	2	2	2	3	2	4	4	2	2	0	0	4	4	3	2	4	4
739	2	15	2	1	8	2	2	3	2	4	1	2	3	4	4	4	4	1	2	1	4	3	4	1	3	2	3	1	1	2	3	4	4	1	1	2	2	1	2	4	4	4	4	2	3	3	4	4	4
740	2	14	1	1	8	1	4	4	4	1	4	4	1	4	4	4	3	1	2	4	2	4	4	4	1	2	4	2	3	1	2	3	3	4	4	4	4	2	3	4	4	0	0	2	3	3	3	2	2
741	2	14	1	1	8	1	3	2	4	1	2	1	2	1	3	3	2	1	3	2	1	1	2	2	2	1	1	3	2	2	3	2	2	1	1	1	1	2	3	3	2	1	1	1	1	3	2	2	2
742	1	14	1	1	8	2	2	1	2	2	1	1	2	1	1	1	3	2	2	1	2	1	1	1	2	3	1	1	1	2	2	4	4	1	2	1	1	3	3	1	1	1	2	3	3	1	2	3	3
743	2	14	2	1	8	1	2	2	2	1	1	1	1	1	2	2	4	2	2	1	4	2	2	2	1	4	1	2	1	1	1	4	4	1	1	1	1	2	1	1	2	1	1	4	4	2	2	4	4
744	1	1	1	1	8	1	2	3	3	2	1	2	1	2	3	2	2	2	2	2	2	3	2	2	2	3	2	1	1	2	2	2	1	1	1	2	1	3	2	1	1	2	1	3	2	1	1	3	2
745	2	14	2	1	8	1	2	1	4	3	1	1	3	4	2	1	4	2	3	2	4	2	3	1	4	4	3	3	1	4	3	3	1	1	1	1	3	1	3	1	2	2	3	3	3	1	2	3	3
746	2	14	1	2	8	1	3	2	1	2	1	2	2	3	4	4	3	4	2	3	4	2	2	1	3	2	1	2	4	4	4	2	3	2	3	1	2	3	4	1	1	3	3	4	4	3	3	4	4
747	2	13	2	1	8	1	2	1	2	2	1	1	2	2	2	2	2	3	3	1	3	1	3	1	2	2	1	1	1	3	3	2	2	1	1	2	1	2	2	2	1	3	3	2	2	2	2	3	3
748	2	14	1	1	8	2	2	2	2	3	1	3	1	1	2	2	2	1	3	2	4	2	3	2	2	1	1	0	0	2	2	3	3	2	2	2	3	3	3	1	4	1	1	1	1	3	3	1	1
749	2	14	2	1	8	2	2	3	2	2	4	2	4	2	4	2	1	1	4	4	4	4	4	4	2	2	3	3	2	1	1	2	2	4	4	3	3	1	2	4	3	4	3	2	2	2	3	1	1
750	1	14	1	1	8	1	1	1	2	2	2	2	3	1	2	1	4	1	3	1	4	1	2	1	2	3	1	1	2	2	3	1	4	1	2	1	3	2	4	1	3	1	2	2	2	1	1	4	4
751	2	14	2	1	8	2	2	2	2	2	1	2	0	2	3	2	1	1	3	2	3	2	3	2	2	1	1	1	1	2	2	4	4	1	1	1	3	4	4	2	3	2	4	3	3	4	4	2	2
752	2	14	1	1	8	1	2	2	2	3	2	2	3	3	4	2	2	1	3	4	4	4	4	4	2	2	2	1	1	4	4	4	4	1	1	1	1	4	4	1	1	1	1	3	3	1	1	4	4
753	1	15	2	1	8	1	2	3	1	1	3	2	3	1	1	2	3	2	4	4	3	2	3	3	3	1	1	1	4	1	1	4	4	1	2	4	4	1	1	3	4	3	4	3	1	4	4	2	1
754	2	14	1	2	8	1	1	1	1	1	1	1	4	1	1	1	1	1	1	1	1	1	1	1	1	1	1	1	1	4	4	4	4	1	1	1	1	4	4	1	1	4	4	4	4	1	1	4	4
755	2	14	1	1	8	0	4	2	4	4	2	4	2	3	4	4	3	2	4	4	4	4	3	4	3	4	4	2	2	2	2	3	3	1	1	2	2	3	3	2	2	2	2	3	3	2	2	2	2
756	2	14	2	1	8	2	2	2	2	2	2	2	1	2	2	2	2	2	2	2	2	2	2	2	2	2	2	2	2	1	2	2	2	3	3	2	2	4	4	3	3	3	3	3	3	3	3	3	3
757	1	14	1	2	8	0	2	1	3	1	2	3	2	1	4	3	4	2	3	4	3	2	2	1	3	4	2	3	1	1	1	3	3	3	1	3	2	1	2	4	1	2	1	1	1	1	1	1	1
758	2	13	2	1	8	1	2	1	1	2	1	2	3	1	4	1	1	1	2	3	4	1	3	3	2	1	1	2	2	3	2	3	3	2	2	2	4	3	4	1	1	2	3	4	4	3	3	4	3
759	2	13	2	1	8	1	2	3	4	1	4	2	4	4	2	4	4	1	1	4	3	4	4	4	3	4	1	2	4	2	2	3	4	1	4	2	3	4	4	1	1	3	4	4	4	3	4	3	3
760	1	14	1	1	8	1	2	2	2	2	2	1	3	2	3	3	3	2	3	3	3	2	3	2	3	2	1	2	2	3	3	3	3	2	1	2	2	3	4	2	2	3	3	4	4	2	2	3	4
761	1	14	2	1	8	1	4	2	3	4	4	4	2	2	3	3	4	1	3	3	2	2	2	2	3	4	1	4	4	3	3	2	4	4	3	3	4	2	2	4	4	4	4	3	3	3	3	4	3
762	2	14	1	2	8	1	3	4	4	4	3	3	2	2	4	2	4	2	2	4	2	3	3	3	3	4	3	2	1	2	3	4	4	2	2	2	2	2	2	2	2	3	3	3	3	4	3	1	2
763	2	14	2	2	8	1	3	4	2	4	1	4	1	1	4	1	1	1	1	4	4	4	4	3	3	3	2	1	1	2	2	3	3	1	1	2	2	1	1	1	1	4	4	4	4	2	2	3	3
764	2	14	1	1	8	1	2	2	1	1	1	2	3	2	1	1	1	1	1	1	2	2	2	3	3	1	1	1	1	3	3	4	4	1	1	1	1	4	4	2	2	2	2	1	1	1	1	4	4
765	2	13	1	1	8	1	1	2	0	2	3	3	1	1	2	3	3	1	2	2	3	1	2	3	3	3	2	1	1	2	2	1	1	1	1	1	1	2	2	1	1	1	1	3	3	1	1	3	3
766	1	13	2	1	8	1	2	3	1	4	4	2	2	2	4	4	2	1	4	4	4	2	3	2	1	2	1	2	1	3	2	4	4	3	1	1	1	2	2	2	1	3	3	4	4	3	3	2	2
767	2	13	1	1	8	2	2	3	2	2	2	4	3	3	3	2	2	2	2	2	3	2	3	3	2	2	2	1	1	2	2	2	2	2	2	2	2	2	2	2	2	2	2	1	1	2	2	1	2
768	1	13	1	1	8	1	4	4	4	4	1	2	1	2	4	3	4	1	2	4	4	3	4	4	2	1	1	4	2	2	3	2	2	2	3	1	1	3	3	3	2	4	4	4	4	2	3	4	4
769	1	14	2	1	8	1	2	2	3	3	4	4	1	3	2	2	2	3	4	4	4	2	2	2	3	1	2	4	2	2	2	3	3	3	3	4	4	4	4	3	3	4	4	3	2	4	4	2	3
770	1	14	1	1	8	1	2	1	2	2	2	2	3	1	4	4	3	1	3	3	3	4	4	2	3	3	1	3	3	2	3	3	3	2	2	1	1	4	4	2	1	3	2	2	2	2	2	2	2
771	2	14	2	1	8	2	2	2	2	3	1	1	1	2	1	2	3	1	3	1	3	1	3	2	1	3	1	2	2	2	2	3	3	1	1	2	2	3	3	2	2	1	1	2	2	1	1	1	1
772	1	15	2	1	8	1	3	2	3	2	2	2	3	1	3	3	4	2	2	4	4	2	3	4	4	3	2	2	1	4	3	2	2	1	1	2	2	3	2	1	1	2	2	3	3	3	2	3	3
773	2	13	2	1	8	2	2	3	2	1	3	2	1	2	1	2	4	1	4	2	1	2	1	1	2	4	1	2	2	3	3	4	4	2	2	2	2	2	3	1	2	1	3	4	4	1	2	4	4
774	1	14	2	1	8	1	2	2	1	1	3	2	1	1	2	2	3	1	1	4	4	2	3	3	1	2	2	2	2	3	3	4	4	1	1	1	1	4	4	1	1	3	3	4	4	1	1	4	4
775	1	14	2	1	8	1	2	1	2	2	1	1	2	2	2	2	1	1	2	3	4	1	2	1	2	1	1	2	2	1	2	4	4	2	2	3	3	2	2	2	2	3	3	2	2	1	2	2	2
776	1	14	1	1	8	1	1	4	2	3	2	2	1	4	4	1	1	1	1	1	3	1	3	4	1	1	1	1	1	2	2	4	4	2	2	1	1	1	1	4	4	4	4	2	2	4	4	2	2
777	2	14	2	1	8	1	4	4	4	4	4	4	4	2	2	2	0	2	4	4	4	4	4	4	4	4	4	2	2	2	2	1	1	4	4	4	4	1	1	4	4	3	4	4	4	1	1	1	1
778	1	14	1	1	8	1	1	2	1	1	1	1	2	1	1	1	1	2	3	1	2	1	2	1	3	1	1	1	1	2	2	3	3	1	1	2	3	4	4	1	1	2	3	4	4	1	1	3	3
779	2	14	2	1	8	1	3	2	1	4	1	4	2	4	3	3	2	1	2	2	1	3	2	1	1	4	2	1	1	3	3	3	3	2	2	2	2	3	4	1	1	2	2	4	4	2	2	3	3
780	2	15	1	0	9	0	1	2	2	2	1	1	1	2	2	1	3	1	1	2	1	1	1	2	1	3	2	1	2	0	2	4	0	3	2	3	4	3	1	4	3	3	4	2	1	4	2	3	0
782	1	15	2	1	9	2	4	3	2	3	2	2	4	4	4	4	4	1	2	2	3	4	4	2	3	4	1	2	2	2	3	4	4	1	1	1	2	2	2	2	2	2	2	3	3	3	4	2	4
783	1	15	1	2	9	1	2	3	2	3	2	2	2	1	2	2	1	2	2	1	3	1	2	2	1	1	1	2	2	2	2	2	2	2	2	2	2	2	2	2	2	2	2	2	2	2	2	2	2
784	1	14	1	1	9	2	4	4	2	4	2	3	4	2	1	2	3	2	3	2	2	4	4	4	3	4	2	1	1	1	1	4	4	2	2	4	4	1	1	4	4	4	4	2	2	4	4	1	1
785	2	15	2	1	9	2	2	2	2	2	2	2	2	1	2	1	2	2	2	2	2	2	2	2	2	2	2	1	1	2	2	3	3	2	2	2	2	2	2	2	2	1	1	2	2	1	1	2	2
786	1	15	2	1	9	1	4	3	4	2	4	4	2	4	1	1	4	1	1	1	4	4	4	4	1	4	3	4	4	2	2	4	4	3	3	4	4	1	1	2	2	4	4	3	3	4	4	1	1
787	1	14	1	2	9	2	2	2	1	2	1	2	3	1	3	2	2	1	4	1	2	1	1	1	2	1	1	1	2	2	2	4	4	3	1	1	1	2	2	1	2	3	3	2	1	3	3	0	1
788	1	14	1	2	9	1	2	2	2	2	2	2	2	2	2	2	2	2	2	2	2	2	2	2	2	2	2	2	2	0	0	2	3	1	1	1	1	3	3	2	2	3	4	3	3	2	2	3	3
789	2	15	1	1	9	2	2	2	3	2	2	2	2	2	1	2	2	2	2	3	3	2	3	1	3	3	1	2	3	2	2	4	4	2	2	4	4	4	4	2	2	2	4	3	4	2	2	3	3
790	1	15	2	1	9	2	1	3	2	0	2	3	2	2	3	0	1	4	3	3	2	2	3	1	4	3	3	1	1	2	2	4	4	3	3	2	2	1	1	3	3	2	2	2	2	3	3	2	2
791	2	15	2	1	9	2	2	1	2	2	2	2	4	2	4	3	4	4	4	2	1	4	2	2	1	1	1	1	2	4	4	4	4	1	1	1	2	2	2	1	1	2	1	3	4	1	1	4	2
792	1	15	2	1	9	1	2	2	2	3	1	2	2	2	2	2	2	2	2	2	2	2	2	2	2	2	2	1	1	2	2	4	4	2	1	3	3	4	4	1	1	3	3	4	4	3	3	4	4
793	2	15	2	1	9	2	2	2	2	2	3	2	2	0	4	4	4	2	4	2	4	2	2	2	3	2	1	3	2	3	3	3	3	1	2	2	2	2	2	1	1	2	2	4	4	2	2	3	4
794	2	14	1	2	9	0	3	2	2	2	1	2	2	3	4	2	1	1	2	1	3	4	4	1	2	1	4	0	1	0	2	0	2	0	1	0	2	0	1	0	1	0	2	0	3	0	1	0	4
795	2	14	1	1	9	0	2	2	1	1	2	1	2	1	2	1	1	1	2	1	2	2	2	1	1	2	1	1	1	3	3	3	3	1	1	1	1	2	2	1	1	1	1	3	3	2	2	2	2
796	1	15	2	1	9	1	2	2	3	3	2	3	2	2	3	2	2	1	3	3	3	2	2	3	2	3	1	2	2	2	2	4	4	2	2	4	4	1	1	2	4	4	4	3	3	4	4	1	1
797	2	15	2	1	9	2	1	2	1	1	1	1	2	2	2	2	2	1	3	2	2	1	2	2	2	1	1	1	2	2	2	2	2	1	1	1	1	3	3	1	1	2	2	1	2	1	1	3	3
798	2	15	2	1	9	1	2	2	2	2	1	1	2	1	3	2	1	3	2	2	3	1	2	1	2	1	1	1	2	2	3	3	3	1	1	2	3	4	4	1	2	1	2	2	2	1	1	3	3
799	2	14	1	1	9	2	2	1	2	3	2	1	4	2	1	2	1	1	4	2	2	2	2	1	2	3	1	2	1	2	3	3	3	3	1	1	2	3	3	3	2	2	2	1	3	2	2	1	3
800	1	15	0	1	9	2	2	2	2	2	1	1	2	1	1	2	1	1	1	1	1	1	1	1	1	1	1	1	1	2	2	3	3	2	2	2	2	3	3	2	2	2	2	3	3	2	2	2	2
801	1	14	2	1	9	1	1	2	1	2	1	1	1	1	1	2	1	1	1	1	1	1	1	1	1	1	1	1	1	1	1	1	1	1	1	1	1	1	1	1	1	1	1	1	1	1	1	1	1
802	2	14	2	1	9	2	2	2	2	2	1	2	3	1	2	3	3	2	4	2	3	2	2	1	1	2	1	2	2	2	2	3	3	3	3	2	4	2	1	3	2	4	4	1	1	4	4	1	1
803	2	14	1	2	9	1	2	2	3	3	1	4	3	1	4	2	2	1	2	3	4	4	4	4	4	4	4	2	3	1	1	3	3	2	2	1	2	2	2	2	4	1	4	4	2	1	1	2	3
804	2	15	1	1	9	2	1	2	2	1	1	1	3	2	2	1	2	1	2	1	2	1	2	1	2	2	1	1	1	3	3	2	2	1	1	1	1	1	2	1	1	1	2	2	2	1	1	3	3
805	2	14	2	1	9	2	2	2	1	4	3	2	2	2	3	3	2	1	2	4	4	2	1	2	3	2	2	1	3	1	3	1	3	1	1	2	3	2	2	4	4	2	2	2	3	4	4	2	3
806	1	15	1	1	9	1	1	2	2	2	1	1	4	1	3	2	1	4	3	1	2	2	2	2	4	4	1	1	1	3	3	3	3	2	2	1	1	4	4	1	1	2	2	4	4	2	2	4	4
807	1	15	2	1	9	2	3	3	3	4	2	4	1	2	3	2	1	1	1	1	1	3	2	2	1	1	1	2	3	1	2	4	4	2	2	1	3	1	1	1	4	3	3	4	4	2	4	2	2
808	1	15	2	1	9	2	3	2	2	2	1	2	1	2	2	3	1	1	2	1	2	3	2	2	1	2	1	1	1	2	2	2	3	1	1	1	1	2	2	1	2	2	2	1	2	2	2	1	1
809	2	15	2	1	9	1	1	2	2	2	2	1	3	1	2	2	2	2	3	2	4	1	1	2	2	1	2	2	2	2	3	3	3	2	2	4	4	2	2	1	1	2	2	3	3	2	2	3	4
810	2	14	2	1	9	2	2	2	3	4	4	3	3	2	2	2	4	4	4	4	4	2	2	3	4	2	2	3	2	2	2	4	4	3	3	2	2	1	1	4	2	2	3	3	3	3	3	1	2
811	1	15	1	2	9	1	2	1	2	1	1	1	2	1	2	1	2	3	2	2	2	1	1	1	2	2	1	1	1	2	3	2	2	1	1	1	1	3	3	2	1	2	2	3	3	2	2	3	3
812	1	15	1	1	9	2	4	2	2	2	2	2	2	3	2	2	4	1	1	2	2	3	4	1	3	3	1	1	1	2	2	3	3	1	1	1	1	3	3	1	1	1	1	3	3	1	1	4	4
813	1	15	1	1	9	1	3	1	2	1	1	1	2	2	2	2	0	3	4	1	1	3	2	1	1	2	1	2	2	1	1	2	2	3	3	1	1	2	2	4	4	4	4	1	1	3	3	1	1
817	2	14	2	1	9	2	2	2	2	3	2	2	3	2	2	2	2	2	3	3	3	3	2	1	2	2	2	1	2	2	2	3	3	1	1	2	2	3	3	1	2	2	2	2	2	1	1	2	2
818	2	14	1	1	9	1	4	4	2	4	2	4	4	4	4	4	4	2	4	0	0	1	2	2	4	4	2	1	2	2	2	3	3	1	1	1	1	4	4	1	1	3	3	1	1	4	2	4	4
819	1	16	1	1	9	1	1	1	1	1	1	1	1	1	1	1	1	1	2	2	2	1	1	1	1	1	1	2	2	2	2	2	2	2	2	2	2	2	2	1	1	2	2	2	2	2	2	2	2
820	1	14	1	1	9	1	2	2	1	1	1	1	4	1	1	1	1	3	2	2	2	1	2	1	2	2	1	2	2	3	3	4	4	1	1	1	1	3	3	1	1	2	2	4	4	3	3	4	4
821	1	14	1	1	9	1	2	1	1	3	1	2	3	2	2	2	4	1	4	3	4	1	4	2	4	2	1	1	1	2	3	4	4	1	1	1	1	2	2	3	3	3	4	2	3	2	3	3	4
822	1	15	1	1	9	2	2	2	2	2	2	2	2	2	2	2	3	2	2	3	3	3	2	2	2	2	2	2	2	3	3	3	3	2	2	1	2	3	3	1	2	2	3	3	3	2	2	2	2
823	1	14	1	1	9	2	1	1	1	1	1	1	1	1	1	1	1	1	1	1	1	1	1	1	1	1	1	3	2	1	3	4	4	1	1	1	3	4	4	3	3	3	3	3	3	3	2	2	1
824	1	15	2	1	9	2	4	1	3	4	2	3	1	4	4	4	4	2	3	4	4	1	3	2	2	4	2	2	4	1	1	4	4	4	3	1	2	4	4	1	1	3	3	2	2	4	4	1	1
825	1	14	2	1	9	2	2	1	1	2	1	1	3	1	3	2	2	3	3	2	2	1	2	1	2	2	1	1	1	2	3	2	3	1	1	1	2	2	2	1	2	2	3	2	3	2	3	2	3
826	1	14	2	2	9	2	2	1	4	1	1	2	3	4	1	4	4	2	4	4	1	1	4	4	4	4	1	2	2	3	3	4	4	1	1	1	1	2	2	1	1	1	1	2	2	2	2	2	2
827	1	15	2	1	9	1	1	1	1	1	1	1	1	1	2	2	1	4	3	2	3	1	2	1	1	1	1	1	1	4	4	1	4	1	1	1	1	2	2	1	1	1	1	3	3	1	1	4	4
828	1	15	1	1	9	2	2	2	4	2	4	4	2	1	4	4	1	1	4	1	4	1	4	1	2	2	2	0	0	0	0	0	0	0	0	0	0	0	0	0	0	0	0	0	0	0	0	0	0
829	1	14	2	1	9	2	3	3	1	1	1	1	1	4	1	1	2	1	1	1	1	1	1	2	2	2	1	2	2	2	2	4	4	1	1	1	1	2	2	1	1	2	2	4	4	2	2	2	2
830	2	14	2	1	9	1	2	2	2	2	2	2	4	2	3	3	2	3	3	1	2	2	2	1	2	2	2	1	2	2	2	3	3	1	2	1	2	3	3	1	3	4	4	3	2	2	2	3	2
831	1	15	2	1	9	1	1	3	1	3	1	3	1	1	2	2	3	1	2	2	3	2	2	1	1	1	2	1	1	3	3	4	4	3	3	4	4	3	3	4	4	4	4	4	4	4	4	3	3
832	2	15	1	1	9	1	4	3	3	3	2	2	2	2	4	0	1	1	2	2	2	4	4	4	1	2	1	2	4	3	2	4	4	2	4	2	4	2	4	2	4	2	4	3	1	2	4	3	1
833	2	15	1	1	9	1	2	1	1	1	1	1	1	2	1	2	1	1	2	2	2	1	1	1	0	1	1	2	1	2	2	3	3	1	1	1	1	2	2	3	3	2	2	1	2	2	2	2	2
834	2	15	2	1	9	1	3	2	2	2	1	2	4	2	2	2	4	1	3	3	3	2	3	3	1	3	1	2	2	1	2	2	3	2	2	2	4	2	2	2	2	1	2	1	1	1	2	1	2
835	2	14	2	0	9	0	3	2	2	4	2	2	2	2	2	2	4	3	2	2	2	2	2	2	2	2	2	2	2	1	3	3	3	3	2	1	2	1	2	3	3	3	4	2	3	3	3	2	2
836	2	15	2	1	9	1	2	3	2	2	4	2	1	3	2	2	3	1	2	3	3	1	3	3	1	2	1	2	3	2	1	1	1	1	1	1	1	1	1	1	1	2	3	1	1	3	3	1	1
837	1	14	2	1	9	1	2	2	4	2	2	2	3	1	3	3	3	1	1	1	2	2	3	1	2	3	1	1	1	2	2	3	1	1	1	1	1	2	2	2	2	1	1	3	3	3	2	1	4
838	1	15	1	1	9	1	1	2	1	1	2	2	3	1	3	1	2	1	2	1	2	1	1	1	1	2	1	1	1	3	3	3	3	1	1	1	1	3	3	1	1	2	2	1	1	1	1	3	3
839	1	15	1	1	9	1	2	2	1	1	2	2	2	3	2	3	2	2	2	2	1	2	2	2	3	3	1	1	2	2	2	3	3	1	1	1	1	3	3	1	3	2	3	2	3	2	2	3	3
840	2	14	2	1	9	1	2	3	2	2	2	3	2	2	1	3	4	1	4	2	2	1	2	2	1	3	1	1	1	2	2	1	2	2	2	4	4	2	2	1	2	1	2	2	3	2	2	2	4
841	1	13	2	1	9	1	1	2	3	2	3	3	2	1	2	2	3	1	2	3	3	1	3	3	2	3	3	1	1	2	2	3	3	1	3	1	2	2	2	1	2	1	1	3	3	1	1	3	3
842	1	15	1	1	9	1	1	2	1	4	3	3	2	3	1	4	4	2	4	4	4	1	2	1	1	2	1	2	1	2	3	2	3	2	1	1	2	2	4	1	1	3	2	2	3	2	4	2	4
843	1	15	2	1	9	1	4	2	2	1	3	3	4	4	3	4	4	2	2	2	2	4	4	4	4	4	4	1	0	1	0	1	0	1	1	0	1	1	0	1	0	1	0	1	0	1	0	1	0
844	0	1	0	0	9	0	4	2	2	2	2	3	2	4	2	2	2	2	2	2	2	4	4	4	2	2	4	0	0	0	0	0	0	0	0	0	0	0	0	0	0	0	0	0	0	0	0	0	0
845	1	15	1	1	9	1	4	2	1	3	2	1	3	2	2	3	2	1	4	2	2	2	2	2	3	2	1	1	1	4	4	4	4	1	1	1	2	4	4	1	1	1	2	3	3	2	3	4	4
846	1	14	1	1	9	1	3	3	2	0	1	4	2	3	2	3	1	1	2	3	2	4	2	3	3	2	1	3	3	3	2	2	2	3	3	3	3	2	2	4	4	2	2	4	4	3	3	1	1
847	2	14	2	1	9	1	2	1	2	3	1	1	2	2	1	3	3	1	2	2	3	1	2	4	4	1	1	1	1	2	2	2	2	1	1	1	1	3	3	1	1	2	2	3	3	1	1	1	1
848	2	14	2	1	9	1	2	2	2	2	3	3	2	3	3	2	2	1	2	2	2	2	3	2	2	3	2	2	1	2	3	3	3	2	2	2	2	2	2	3	3	3	3	2	2	2	2	2	3
849	2	15	1	2	9	1	4	3	4	4	4	4	3	3	2	2	3	2	2	4	3	3	3	4	4	3	4	0	3	0	2	0	4	0	3	0	2	0	2	0	3	0	4	0	3	0	4	0	1
850	1	15	2	1	9	1	2	2	3	2	2	2	3	2	2	2	2	1	3	2	3	2	3	2	2	3	3	3	4	1	2	2	2	3	3	2	2	1	1	3	3	3	3	1	1	2	2	1	1
851	2	14	2	1	9	1	2	2	2	2	2	2	2	3	3	3	3	3	3	3	3	3	2	2	3	3	2	4	3	3	3	3	3	4	4	0	2	3	3	0	2	2	2	3	3	3	3	3	3
852	1	15	2	1	9	1	1	2	2	2	2	2	2	1	2	2	3	3	3	2	2	2	2	1	2	2	1	2	1	4	4	4	4	1	1	4	4	3	3	2	1	4	4	4	4	2	3	3	3
853	1	14	1	1	9	1	2	2	1	3	1	2	2	2	3	1	1	1	2	2	2	1	2	2	1	2	2	2	1	0	0	0	0	1	1	1	1	0	0	1	1	2	2	3	3	3	3	0	0
854	2	14	2	1	9	1	4	4	4	4	4	4	4	4	4	4	4	4	4	4	4	4	4	3	4	4	2	1	1	2	2	4	4	1	1	2	2	4	4	1	3	1	1	4	4	2	3	4	4
855	1	15	2	2	9	1	2	2	2	2	2	1	2	2	2	2	2	3	2	3	3	2	2	2	3	2	1	0	2	0	2	0	3	0	2	0	2	0	3	0	2	0	3	0	2	0	2	0	3
856	2	15	2	1	9	1	2	2	1	3	1	1	2	1	4	3	2	1	2	3	2	1	1	1	1	1	1	1	1	2	2	1	1	1	1	1	1	2	2	1	2	3	1	4	2	3	2	4	4
857	1	15	1	1	9	1	2	2	2	2	2	2	2	2	2	2	2	2	2	2	2	2	2	2	2	2	2	2	2	2	2	2	2	2	2	2	2	2	2	2	2	2	2	2	2	2	2	2	2
858	2	14	2	0	9	2	2	1	1	4	2	1	1	1	3	2	3	1	2	2	2	1	1	2	1	1	1	2	3	3	3	4	4	1	2	1	1	2	1	3	3	4	4	1	1	3	3	2	1
859	1	15	2	0	9	0	3	2	4	3	2	3	1	2	3	2	2	2	3	3	4	4	3	3	2	4	2	4	3	1	1	2	4	4	2	4	4	1	1	4	4	4	4	1	2	2	4	1	1
860	1	15	2	1	9	1	2	2	3	1	2	2	2	4	3	3	4	3	3	2	3	2	2	2	3	3	1	2	1	1	1	4	4	2	2	2	2	4	4	2	2	4	4	3	3	2	2	2	3
861	1	15	2	1	9	1	2	2	2	3	2	2	3	1	3	3	2	3	3	1	4	1	3	2	3	2	1	2	1	2	3	2	4	2	1	1	2	3	3	1	1	1	2	3	3	1	2	2	4
862	2	15	2	1	9	1	3	2	2	2	2	1	2	3	3	3	3	1	2	2	3	1	2	2	1	2	1	1	1	2	2	3	3	1	1	2	2	2	2	1	2	1	2	2	2	1	2	2	2
863	1	15	1	1	9	2	3	2	2	3	1	2	3	3	3	2	2	1	2	2	2	1	1	1	2	2	2	2	2	2	2	3	3	2	2	1	1	3	3	3	3	2	2	3	3	3	3	3	3
864	1	15	1	1	9	1	2	1	1	1	1	1	1	2	2	1	1	2	3	2	3	1	1	1	2	2	1	1	1	4	4	2	2	1	1	1	1	4	4	1	1	2	2	4	4	1	1	4	4
865	2	14	2	1	9	2	3	4	2	4	3	2	4	4	4	2	3	2	3	4	4	4	4	3	4	3	2	3	2	4	4	4	4	2	2	4	4	2	2	4	4	4	4	3	3	3	3	2	2
866	1	14	1	1	9	1	1	1	2	3	2	1	2	2	1	2	2	1	1	2	2	1	2	1	1	2	1	1	3	1	3	1	3	1	2	1	3	1	3	1	2	1	4	1	3	1	3	1	2
867	2	14	2	1	9	2	2	2	1	2	1	2	2	2	1	1	2	2	2	3	1	2	2	2	2	2	1	1	2	2	2	3	2	1	2	2	2	3	3	1	2	3	3	2	2	1	1	2	2
868	1	14	1	1	9	1	3	3	1	3	2	4	2	4	3	2	3	3	4	2	4	3	4	4	2	2	4	2	1	2	2	4	4	1	1	1	1	3	3	1	1	4	4	4	4	3	3	4	4
869	1	15	2	1	9	1	1	2	2	2	2	1	2	2	2	2	2	3	0	2	2	1	2	2	3	2	1	1	1	2	3	2	2	1	1	3	3	3	3	3	2	1	1	4	4	2	2	3	3
870	2	16	1	1	9	1	2	2	2	1	2	2	3	1	2	2	2	3	4	2	3	1	1	1	2	1	1	1	1	2	2	3	3	1	1	2	2	2	3	3	1	3	3	3	4	1	1	2	3
871	1	14	1	1	9	1	2	2	2	2	2	3	2	4	1	3	1	2	2	2	2	2	2	1	2	2	2	1	1	2	2	3	3	1	1	1	1	3	3	1	1	2	2	4	4	2	2	4	4
872	2	15	1	1	9	1	1	1	1	2	2	1	1	1	2	1	1	1	1	1	1	1	1	1	1	1	1	1	1	4	4	1	1	1	1	2	2	4	4	1	1	2	2	4	4	3	2	2	3
873	2	14	1	2	9	1	1	2	1	1	1	1	1	1	1	1	4	2	3	1	1	1	1	1	4	4	1	2	0	2	0	4	0	1	0	4	0	4	0	1	0	2	0	4	0	4	0	2	0
874	1	15	2	0	9	1	2	2	1	4	1	2	2	2	4	4	3	1	2	2	3	2	3	3	3	3	2	2	4	2	2	3	3	1	1	2	2	1	1	3	3	2	2	1	1	1	1	2	2
875	2	15	1	1	9	1	2	1	2	2	1	1	3	1	1	2	2	3	3	2	1	1	1	1	2	3	1	1	1	3	3	2	2	1	1	2	2	4	4	1	1	2	2	4	4	1	1	4	4
876	2	14	2	1	9	1	1	1	1	1	1	1	4	1	1	1	1	1	4	1	1	1	1	1	4	1	1	1	1	4	4	1	1	1	1	1	1	4	4	1	1	1	1	4	4	1	1	4	4
877	1	15	1	1	9	2	1	1	2	2	1	2	3	1	4	2	1	1	2	1	3	1	3	2	2	1	2	1	2	3	3	4	4	1	1	1	2	3	3	1	1	2	2	4	4	1	1	4	4
878	2	15	2	1	9	1	3	2	1	2	3	4	3	2	3	1	2	1	2	2	3	3	2	2	2	2	1	1	1	2	2	3	3	1	1	2	4	3	3	1	2	2	2	1	2	2	4	2	3
879	2	15	1	1	9	2	2	3	2	4	1	2	3	4	3	3	4	1	4	2	3	1	4	3	3	3	1	4	2	1	4	4	1	4	1	2	3	1	4	4	2	1	3	1	3	1	2	1	4
880	1	14	1	1	9	1	1	1	1	1	1	1	1	1	1	1	1	4	4	1	1	1	4	1	1	1	1	2	2	2	3	2	3	1	3	2	2	3	1	2	2	3	2	2	3	3	0	2	3
881	1	15	1	1	9	2	2	2	2	2	1	2	2	1	2	1	1	3	2	1	2	1	1	1	2	2	1	1	1	4	4	4	4	1	1	2	2	4	4	1	1	1	1	4	4	1	1	4	4
882	2	14	2	1	9	1	3	2	2	1	2	3	2	2	4	2	3	2	4	3	3	3	2	3	2	4	1	1	1	2	2	3	2	1	1	0	3	3	3	2	2	3	3	4	4	2	2	4	4
883	1	11	2	1	9	1	1	2	3	4	2	3	4	2	3	3	2	2	2	3	2	4	2	1	2	3	4	3	3	2	0	0	3	3	3	2	3	4	4	2	1	3	1	3	1	1	1	1	4
884	2	15	2	1	9	2	2	2	2	3	1	2	2	1	2	2	3	2	2	2	3	2	2	2	1	1	2	1	1	1	1	2	2	1	1	3	3	1	1	1	1	3	3	1	2	1	1	3	3
885	2	15	2	1	9	2	2	1	2	2	1	1	2	1	1	1	2	1	1	1	2	1	2	1	1	2	1	1	1	2	2	2	2	1	1	1	1	3	3	2	2	1	1	2	2	1	1	3	3
886	2	15	2	1	9	2	2	2	2	3	2	1	2	1	2	2	2	2	2	2	2	2	2	2	2	2	1	1	2	2	2	3	3	1	2	2	2	2	3	1	3	3	2	2	2	3	2	2	2
887	1	14	1	1	9	1	2	2	2	2	1	1	3	2	2	2	1	2	3	2	2	1	4	1	2	4	1	3	2	4	4	4	4	1	1	1	1	4	4	2	2	2	2	4	4	3	3	4	4
891	1	14	2	1	9	2	2	1	2	1	1	1	2	1	2	1	2	1	3	2	2	1	1	1	2	3	1	2	3	2	2	2	2	1	1	2	3	2	2	3	3	1	1	1	2	1	1	1	2
892	2	15	1	2	9	2	2	2	3	2	1	1	1	2	1	1	2	1	2	1	2	2	2	1	1	2	1	1	1	1	2	3	3	1	1	1	1	1	1	1	1	1	1	1	2	1	2	1	2
893	1	15	2	1	9	2	2	2	3	3	1	2	3	2	2	1	3	1	2	3	4	2	2	1	1	2	1	2	3	2	3	3	4	2	1	1	1	4	4	3	3	4	4	3	4	4	3	4	4
894	1	15	2	1	9	2	1	1	2	2	2	2	2	1	1	2	2	2	0	1	3	1	2	1	1	2	1	2	2	3	4	2	2	2	2	1	2	4	4	1	1	2	2	4	4	2	3	3	4
895	2	14	1	2	9	1	2	2	2	2	1	1	4	1	4	4	4	4	4	3	3	2	2	1	3	2	1	2	2	2	2	2	2	1	1	4	4	3	3	2	2	4	4	2	2	3	3	4	4
896	1	14	1	1	9	1	1	1	2	2	1	2	1	1	2	2	1	2	1	1	2	1	1	1	1	1	1	2	2	3	3	1	1	1	1	2	3	4	4	1	1	2	2	4	4	1	1	3	3
897	2	14	2	1	9	1	2	2	2	3	1	2	3	1	2	2	3	1	3	2	2	2	2	1	3	4	1	1	1	1	2	4	4	1	1	1	2	3	3	1	1	2	2	1	2	2	2	2	3
898	1	14	1	1	9	1	3	1	2	1	1	1	3	1	4	4	1	1	4	4	2	1	1	1	1	3	1	1	1	4	4	3	3	1	1	2	1	4	4	1	1	1	1	4	4	1	1	4	4
899	2	15	1	1	9	1	2	1	2	2	2	2	2	1	1	1	2	1	2	2	2	1	1	1	1	2	1	1	1	3	2	3	3	1	1	1	2	3	3	1	2	3	2	4	3	1	1	4	4
900	1	15	1	1	9	0	1	1	2	2	2	1	2	1	2	2	2	2	3	3	3	2	1	2	1	2	1	1	1	3	3	4	4	1	1	2	2	4	0	1	1	3	3	4	4	1	1	4	4
901	1	14	2	1	9	1	4	1	1	2	4	1	4	1	1	1	1	4	4	4	4	4	4	4	4	4	4	4	4	2	2	4	4	4	4	4	4	3	3	4	4	4	4	2	2	1	1	4	4
902	1	15	2	1	9	1	1	2	2	4	1	2	2	2	2	2	1	1	1	3	2	1	3	2	1	1	2	2	2	2	2	1	1	4	4	3	3	3	3	2	2	2	2	3	3	1	1	2	2
903	1	15	1	1	9	2	1	1	2	2	2	1	2	1	2	2	2	1	2	2	2	2	2	2	2	2	1	1	1	2	2	2	2	1	1	1	1	2	2	2	2	1	1	3	3	2	2	2	2
904	2	14	2	1	9	0	2	2	3	3	1	3	2	1	2	2	2	2	3	3	3	2	3	3	3	3	2	3	2	1	2	4	4	3	2	3	3	3	3	4	3	3	4	3	2	3	3	1	2
905	2	15	2	1	9	1	2	2	1	2	1	1	2	2	2	2	2	1	1	1	1	1	1	1	1	1	1	1	1	2	2	1	2	1	1	1	1	1	2	2	2	1	2	1	2	1	1	1	2
906	2	14	1	1	9	1	3	2	4	2	3	3	3	2	3	3	3	3	3	3	3	1	4	2	2	2	1	2	2	2	4	4	4	1	1	1	1	4	4	2	2	2	2	3	3	2	2	2	2
907	2	14	1	1	9	1	2	2	2	2	2	2	2	3	4	3	2	1	2	4	4	3	4	4	1	3	4	2	1	2	2	4	4	2	1	4	4	4	4	2	1	4	4	4	2	4	4	4	4
908	2	15	2	1	9	1	1	2	1	4	2	0	1	2	3	2	3	2	3	3	3	2	3	1	3	3	1	1	1	3	4	3	4	1	1	1	3	4	4	2	2	2	2	4	4	4	4	4	4
909	1	15	1	1	9	1	1	2	1	2	1	1	3	1	2	2	1	1	2	2	2	1	1	1	2	1	1	1	2	2	3	3	3	1	1	1	2	1	3	2	2	3	3	2	4	4	4	1	3
910	1	15	2	1	9	1	1	1	1	2	2	1	3	1	2	2	2	2	3	1	2	1	2	2	3	2	1	1	1	3	3	2	2	1	1	2	2	4	4	1	1	2	3	4	4	2	2	4	4
911	1	14	1	1	9	1	2	1	1	2	1	1	1	1	2	2	1	2	3	3	4	1	2	1	1	2	1	1	2	2	2	3	3	1	2	2	2	3	2	2	2	2	2	3	4	2	2	3	2
912	1	15	1	1	9	2	2	2	1	2	2	1	3	1	3	1	1	2	3	3	3	2	2	2	2	1	1	1	1	3	3	3	3	1	1	1	2	3	4	1	1	2	3	3	2	3	4	3	3
913	1	15	1	1	9	1	2	2	2	2	1	1	2	1	2	2	3	3	2	2	2	1	2	1	2	2	1	2	1	2	2	4	4	2	1	4	4	4	4	2	1	4	4	4	2	4	4	4	4
914	2	14	2	1	9	2	2	2	2	3	3	2	2	3	2	3	2	1	3	3	4	2	2	3	1	3	2	4	4	2	2	4	4	3	4	4	4	3	3	4	4	4	4	2	2	2	2	1	1
915	2	14	2	1	9	0	1	2	2	3	1	1	3	2	4	2	3	1	3	1	3	1	2	1	2	3	1	1	1	3	3	2	2	1	1	2	2	3	2	1	2	1	1	3	3	1	1	3	3
916	1	15	1	1	9	1	2	2	2	2	2	2	3	3	3	2	2	3	3	2	3	2	2	2	3	2	2	1	1	2	3	2	2	1	1	2	2	4	4	1	1	2	2	3	3	2	2	4	4
917	1	15	2	1	9	1	2	2	2	2	2	1	3	2	2	3	3	2	3	2	2	3	2	2	2	3	2	1	2	2	2	2	2	1	2	2	1	2	1	2	2	2	2	2	1	2	1	2	1
918	1	15	1	1	9	2	4	3	2	4	4	3	2	3	3	3	2	1	2	3	3	3	3	4	1	4	1	1	1	2	2	4	4	2	2	2	2	2	1	1	4	1	3	3	2	2	2	2	1
919	2	15	1	1	9	1	2	2	2	2	1	1	4	1	1	1	4	4	2	1	2	2	2	1	3	2	1	1	1	3	3	3	3	1	1	1	1	4	4	1	1	2	2	3	3	2	1	4	4
920	1	14	1	1	9	1	2	2	2	2	3	3	1	2	3	1	2	3	2	3	1	0	2	3	2	1	1	1	3	2	2	2	2	2	2	1	2	3	3	3	2	3	2	2	3	2	2	2	2
921	2	15	1	1	9	1	2	2	2	2	2	2	2	2	2	3	2	1	1	3	3	1	2	2	2	2	2	1	2	1	3	4	4	1	1	1	1	3	4	1	3	2	2	2	3	2	2	2	3
922	1	15	1	1	9	1	2	1	2	2	2	2	2	4	4	3	3	1	2	2	2	2	2	2	3	3	2	1	1	2	2	2	2	1	1	4	3	2	3	1	1	2	3	3	4	4	4	2	3
923	2	15	2	2	9	2	1	2	2	2	1	2	3	3	2	2	3	1	3	3	4	2	2	2	2	1	1	2	0	3	0	4	0	1	0	2	0	4	0	1	0	1	0	2	0	1	0	4	0
924	2	14	1	1	9	1	2	2	2	2	1	1	3	2	2	2	3	3	3	2	2	2	2	1	2	2	1	1	2	3	3	4	2	1	2	1	3	3	3	1	1	1	2	3	3	2	2	3	3
925	1	14	1	1	9	1	3	2	1	2	4	1	2	1	2	4	4	1	3	2	3	4	1	3	2	4	1	2	4	1	2	3	4	2	1	1	3	1	1	1	3	2	4	2	4	4	4	1	1
926	1	15	1	1	9	1	4	2	3	4	1	2	2	4	1	1	2	1	2	1	3	2	3	2	2	3	1	1	2	3	3	2	2	1	1	1	1	4	4	1	1	4	4	3	3	3	4	2	2
927	2	15	2	1	9	1	1	2	2	2	2	2	2	1	2	1	2	2	3	1	2	1	1	1	2	2	1	1	1	2	2	1	4	1	1	1	1	3	3	1	1	1	2	4	4	1	2	2	4
928	1	16	2	1	9	1	4	4	4	4	4	4	4	4	4	4	4	4	4	4	4	4	4	4	4	4	4	4	4	1	1	2	2	4	4	4	4	1	1	4	4	2	2	2	2	3	3	2	2
929	2	14	2	1	9	1	1	2	1	2	2	1	3	2	2	2	1	1	1	2	2	1	1	1	2	2	1	2	2	1	1	2	2	2	2	2	2	3	3	1	1	2	2	1	1	1	1	2	2
930	2	15	2	1	9	1	1	3	4	4	1	2	2	1	4	4	2	2	4	2	4	1	3	3	4	1	2	1	2	3	3	3	3	1	1	2	2	4	4	1	2	3	3	2	2	2	2	3	4
931	1	15	1	1	9	1	2	3	1	2	1	1	2	1	2	1	2	1	3	1	3	1	2	1	2	4	1	1	1	3	3	4	4	1	1	4	4	3	3	1	1	2	2	4	4	3	3	4	4
932	0	14	1	1	9	1	4	1	3	2	4	1	2	2	2	3	1	2	3	1	4	3	3	3	3	3	1	1	2	1	1	3	3	1	1	1	3	3	2	4	4	2	4	4	4	4	4	3	3
933	2	15	2	1	9	1	2	3	2	3	4	1	2	2	4	2	2	3	4	2	4	3	3	2	3	3	2	1	2	2	2	3	2	1	1	2	3	2	2	1	3	2	2	4	3	2	1	3	3
934	1	15	1	2	9	2	2	2	1	1	1	1	3	1	3	4	4	4	3	4	3	2	2	1	2	3	1	2	1	2	1	4	2	1	1	3	1	4	1	1	1	4	4	4	3	1	1	4	4
935	2	15	1	1	9	1	2	3	3	3	1	2	2	3	4	2	2	1	3	3	2	1	2	2	1	3	2	1	3	3	2	3	1	2	2	3	4	3	2	1	2	2	3	2	3	2	3	2	3
936	2	14	2	1	9	2	2	3	3	3	1	2	2	3	4	2	2	1	3	3	2	1	2	2	1	3	2	1	3	3	3	2	3	1	2	2	4	3	2	1	2	2	3	2	3	2	3	2	3
937	2	16	2	1	9	2	1	2	2	2	2	1	3	1	2	2	1	1	2	2	2	1	2	2	2	1	1	3	1	2	3	4	4	1	1	2	2	4	4	2	2	3	3	3	3	2	2	4	4
938	2	15	2	1	9	2	2	2	2	2	2	2	2	2	2	2	1	1	2	2	2	1	1	1	2	3	1	1	1	2	2	2	2	1	1	3	3	3	2	2	1	1	4	4	3	3	2	4	4
939	2	15	2	1	9	2	1	2	2	2	2	1	2	2	2	2	1	1	2	3	3	2	2	2	2	2	1	2	2	3	2	4	4	1	1	1	2	2	2	1	2	3	3	4	4	2	2	2	2
940	1	14	2	1	9	2	1	2	1	2	1	4	4	4	4	4	4	4	4	4	4	4	0	2	1	2	3	1	1	2	2	3	3	4	4	2	2	3	3	4	4	4	4	2	2	2	2	3	3
941	2	15	1	1	9	1	2	3	2	3	3	4	3	4	4	4	4	1	4	4	4	3	4	3	4	4	2	2	2	1	2	4	4	2	1	2	3	1	1	3	3	1	1	4	4	1	1	3	4
942	1	15	2	1	9	1	1	1	2	3	1	2	1	2	2	1	1	2	3	2	2	1	1	1	3	3	2	2	2	1	2	1	2	1	1	1	2	2	2	1	1	3	3	2	2	2	2	3	3
943	2	15	1	1	9	2	1	1	2	2	1	1	3	1	2	2	1	2	2	2	2	2	2	1	2	2	1	1	1	2	2	2	2	1	1	1	2	3	3	1	1	2	2	2	2	1	1	3	3
944	2	14	2	1	9	1	2	2	2	2	1	2	3	1	4	4	2	4	3	1	4	1	2	2	1	3	1	2	2	2	2	3	3	1	1	1	1	4	4	1	2	1	1	3	3	1	1	2	2
945	2	15	1	1	9	1	2	2	1	2	1	1	3	2	2	2	2	3	2	2	2	2	1	1	3	2	1	1	1	3	3	2	2	1	1	3	3	4	4	2	2	2	2	2	2	0	0	2	3
946	2	15	1	1	9	1	2	2	2	2	1	2	2	2	2	2	3	2	2	2	4	2	2	2	2	3	2	3	2	2	4	4	4	4	2	4	2	2	3	2	1	3	3	3	3	4	4	1	3
947	1	15	1	1	9	1	2	2	2	3	2	1	2	1	2	2	2	1	2	2	3	2	2	1	2	2	1	4	4	2	2	2	2	2	2	3	2	2	2	3	3	2	2	1	2	2	2	2	2
948	2	15	1	2	9	1	3	4	3	4	2	3	2	4	3	1	4	1	1	2	2	3	3	4	1	4	3	1	4	3	2	1	1	1	2	1	3	4	2	1	3	2	4	3	2	1	4	4	4
949	1	14	1	1	9	1	2	2	1	2	2	1	2	1	3	2	2	2	2	2	3	2	2	2	3	1	1	2	2	3	2	2	2	2	2	1	1	3	3	1	1	2	2	3	3	3	3	2	2
950	1	14	1	1	9	1	2	1	1	1	1	2	2	1	1	1	2	2	2	2	2	1	2	1	2	2	1	1	3	3	4	4	1	1	2	2	4	4	1	4	2	4	3	1	2	2	4	3	1
951	0	15	1	1	9	1	2	2	1	2	1	2	3	2	1	1	2	1	3	1	3	2	2	2	2	3	2	1	1	3	3	2	2	1	1	2	2	3	3	2	2	2	2	2	2	2	3	3	3
952	1	14	1	1	9	2	1	1	1	1	2	1	3	3	1	2	3	1	1	2	1	1	1	2	1	4	1	2	3	1	1	3	3	2	2	1	2	1	1	1	3	3	3	2	1	1	2	1	1
953	1	14	1	1	9	1	1	2	1	2	2	3	2	3	3	3	2	2	1	3	1	1	2	1	3	2	1	1	1	2	3	2	2	1	1	1	1	2	3	1	1	1	1	3	3	2	2	4	4
954	1	15	2	1	9	2	2	3	2	2	1	2	1	2	3	1	1	1	1	2	1	3	2	2	1	1	1	3	3	2	1	4	4	1	1	2	2	4	4	4	4	1	1	2	1	3	3	1	1
955	2	15	2	1	9	2	2	2	1	2	1	1	3	2	2	3	1	1	2	2	3	1	2	1	2	1	1	2	2	2	2	3	3	1	2	1	1	2	2	1	2	1	1	3	2	2	3	3	2
956	2	15	1	2	9	1	1	2	2	2	2	2	2	1	2	1	1	1	3	2	3	1	2	2	2	2	1	2	0	2	0	2	0	2	0	2	0	2	0	1	0	2	0	2	0	1	0	2	0
957	2	15	1	1	9	1	2	2	2	2	2	2	2	2	2	2	2	2	2	2	2	2	2	2	2	2	1	2	2	2	3	3	3	1	1	2	2	3	3	2	1	2	2	2	3	2	2	3	3
958	1	15	2	1	9	1	2	2	2	3	1	2	2	2	3	2	2	1	2	2	2	2	2	2	1	1	1	2	2	2	2	3	3	2	2	1	1	3	3	2	2	2	2	3	3	3	3	2	2
959	2	14	1	1	9	1	1	2	1	2	1	1	2	1	2	1	1	2	3	2	3	1	2	1	2	1	1	1	1	3	2	3	3	1	1	1	1	4	4	1	1	3	2	3	3	3	3	3	3
960	1	15	1	1	9	1	1	1	1	1	1	1	2	1	2	2	2	2	2	2	3	1	2	1	2	1	1	1	1	2	2	3	3	1	1	1	1	4	4	1	1	2	2	2	2	2	2	4	4
961	1	15	1	1	9	2	1	1	1	1	1	1	1	1	2	2	2	1	1	1	2	1	1	3	2	2	1	2	2	2	2	2	2	1	1	2	2	4	4	0	0	0	0	2	3	2	2	4	4
962	2	15	1	1	9	1	4	1	4	1	1	1	1	1	2	1	1	1	3	1	1	4	3	1	2	2	1	1	1	2	2	4	4	1	1	4	3	3	3	3	4	1	1	4	4	2	2	2	1
963	1	15	1	1	9	1	2	4	3	2	2	3	2	4	1	3	2	1	1	3	2	1	2	3	1	3	1	3	3	2	2	4	4	2	2	1	1	1	1	2	2	3	3	3	3	1	1	3	3
964	2	15	1	1	9	1	1	1	1	1	1	1	4	1	4	4	1	4	4	4	4	1	1	1	4	1	1	1	1	4	4	4	4	1	1	3	3	4	4	1	1	1	1	2	2	1	1	4	4
965	2	15	2	1	9	1	3	2	4	3	3	3	4	3	3	3	3	2	3	3	3	3	3	3	3	3	3	2	4	2	2	3	3	1	4	2	4	2	2	4	4	1	4	2	2	2	3	2	3
966	1	15	1	2	9	1	2	2	3	3	2	4	2	1	2	2	3	1	2	1	3	2	2	2	2	2	2	0	2	0	2	0	3	0	1	0	3	0	3	0	2	0	2	0	2	0	2	0	3
967	2	15	2	1	9	2	3	4	2	4	2	4	2	2	2	3	2	1	1	2	4	2	4	4	4	4	4	4	2	1	3	1	2	2	1	2	2	1	4	3	1	1	1	1	4	1	1	1	4
968	2	15	1	1	9	1	2	2	3	2	2	2	3	2	3	3	3	2	3	2	2	2	2	2	2	2	2	2	3	2	2	3	3	2	2	1	2	2	2	2	2	3	3	2	2	3	3	2	2
969	1	15	2	2	9	2	2	2	3	4	1	1	3	2	2	1	1	1	3	2	2	1	1	2	3	2	1	2	1	1	3	4	4	3	1	1	1	4	4	2	3	2	2	2	2	4	4	1	2
970	2	14	2	1	9	1	2	2	2	3	1	2	3	2	3	2	2	1	2	2	3	1	2	1	2	2	1	1	1	2	2	1	2	1	1	1	3	2	2	1	1	2	2	3	3	2	2	1	1
971	1	14	2	2	9	1	3	2	2	1	1	1	1	1	3	2	3	1	1	2	2	1	1	2	1	3	1	2	3	2	2	2	3	1	3	1	4	1	1	2	3	2	2	2	3	2	4	1	1
972	1	15	1	1	9	2	2	2	2	1	1	2	1	2	1	1	1	1	2	2	2	1	2	2	1	2	1	2	2	2	2	2	2	2	1	1	1	2	2	1	1	2	2	2	2	2	2	3	4
973	1	14	1	1	9	1	2	1	4	1	4	1	2	4	2	4	4	2	4	1	1	4	2	1	2	4	2	1	2	2	2	3	3	1	1	1	2	2	2	2	2	2	2	4	4	2	2	2	2
974	2	15	1	1	9	1	4	3	3	3	3	2	2	4	2	2	2	1	1	2	2	4	3	4	1	3	2	2	2	2	2	2	2	2	1	2	2	2	2	2	2	2	3	2	2	2	3	2	2
975	2	14	2	1	9	1	2	4	4	4	4	4	4	1	4	4	4	2	4	4	4	4	4	4	2	2	2	2	3	2	2	2	2	1	1	2	2	2	2	2	2	4	4	3	3	3	3	3	3
976	1	15	2	1	9	1	1	2	1	2	2	3	4	4	4	4	4	1	3	4	4	2	2	3	2	4	3	1	4	1	1	4	4	1	2	1	2	1	1	1	4	1	1	2	1	4	4	2	1
977	1	15	2	1	9	2	3	4	4	4	4	4	4	4	3	4	2	1	2	1	1	4	2	3	3	2	4	2	4	1	1	4	4	1	4	2	3	4	4	1	2	1	1	1	1	4	4	1	1
978	1	15	2	1	9	1	4	4	3	3	3	4	4	2	4	4	3	1	2	4	4	2	3	3	3	4	2	1	1	3	3	3	3	1	1	1	1	2	2	1	1	1	1	3	3	1	1	3	3
979	2	14	1	1	9	1	2	2	3	2	1	1	3	4	4	4	1	1	2	3	3	1	1	2	3	1	1	2	2	2	2	2	4	1	1	1	1	2	2	1	2	4	4	3	3	2	2	2	1
980	1	15	2	1	9	1	1	1	1	2	1	2	2	2	2	3	2	2	3	2	2	1	2	2	2	1	1	2	2	4	4	3	3	2	1	2	2	3	3	3	3	1	1	4	4	2	2	2	3
981	2	15	2	1	9	1	2	2	2	2	3	3	1	2	3	2	2	1	1	2	3	2	2	1	1	2	2	3	3	2	2	3	3	3	3	1	2	1	1	3	3	2	2	1	1	1	1	1	1
982	1	15	2	1	9	1	2	2	3	2	4	2	3	2	3	3	2	1	2	1	3	4	3	3	4	2	4	2	2	2	2	4	4	1	1	1	2	2	2	4	4	2	2	3	3	4	4	3	3
983	2	15	1	1	9	1	4	4	4	4	4	4	3	4	2	2	3	1	4	4	3	4	4	4	2	4	4	4	4	1	1	4	4	4	4	4	4	4	4	4	4	4	4	4	4	4	4	1	1
984	1	15	2	1	9	1	2	2	2	2	1	1	1	2	2	2	2	2	2	2	2	1	2	1	2	2	1	2	4	4	4	3	3	2	2	1	1	3	3	2	4	2	2	3	3	2	3	4	4
985	1	15	2	1	9	2	2	2	2	2	2	1	2	1	2	2	2	3	2	2	3	2	2	2	2	2	1	1	2	2	2	2	2	1	1	2	2	3	3	2	2	2	2	2	2	2	2	2	2
986	2	15	2	1	9	1	2	3	1	3	1	2	3	2	2	4	2	1	3	1	4	1	2	2	1	1	1	1	1	3	3	4	4	1	1	1	1	4	4	1	1	1	1	2	3	3	2	4	4
987	1	15	1	2	9	1	2	2	2	4	4	1	1	4	1	1	1	1	4	1	1	4	1	1	1	4	4	4	0	1	0	2	0	4	0	4	0	1	0	4	0	3	0	1	0	4	0	1	0
988	1	15	2	1	9	1	2	2	2	2	1	2	2	1	1	1	1	1	1	2	2	2	2	2	2	1	1	1	1	1	2	1	1	1	1	2	2	3	3	2	2	1	1	1	3	2	3	2	3
989	1	15	1	1	9	1	2	1	2	1	1	1	3	2	1	2	3	2	4	1	4	1	2	1	3	3	1	1	2	2	4	1	1	1	1	1	1	3	3	1	1	1	1	3	4	1	1	4	4
990	2	14	2	1	9	1	1	4	4	2	3	3	2	2	4	4	2	3	3	4	4	4	4	3	2	1	1	2	3	1	1	4	4	1	1	1	1	4	4	4	4	1	1	1	1	1	1	1	1
991	1	15	2	1	9	1	3	2	4	4	3	2	4	1	1	4	2	4	3	3	4	1	4	1	3	2	1	1	1	1	3	1	4	1	1	1	1	1	3	4	4	2	2	3	3	1	1	1	4
992	2	15	1	1	9	1	2	3	3	3	4	3	4	3	4	4	3	2	4	4	4	3	4	3	4	3	2	1	4	3	1	4	4	2	3	2	4	4	2	1	4	2	2	2	1	1	1	4	1
993	2	14	1	1	9	1	2	2	2	3	1	3	1	1	4	2	1	1	3	1	4	2	2	1	2	2	1	4	2	2	4	2	2	1	1	2	2	2	3	1	1	3	3	4	4	1	1	4	4
994	2	15	2	1	9	1	2	2	2	3	2	4	4	2	4	4	4	2	4	3	4	2	3	3	3	3	2	2	2	2	2	4	4	1	1	3	3	4	4	3	3	4	4	4	4	4	4	2	2
995	2	15	1	1	9	1	2	2	2	2	1	1	2	2	1	2	2	2	2	1	2	2	2	2	2	2	1	1	1	2	2	4	4	1	1	2	2	3	3	4	4	2	2	3	3	2	2	2	2
996	1	15	2	1	9	2	3	1	2	4	1	3	4	1	2	3	2	3	4	3	4	4	4	4	3	4	3	2	2	2	3	1	1	2	1	2	2	3	3	1	1	4	4	2	3	1	1	4	4
997	1	15	1	1	9	1	4	2	2	1	1	1	1	3	1	1	2	1	1	1	1	3	4	3	1	4	3	1	1	2	2	4	4	4	4	2	2	4	4	1	1	2	3	4	4	3	4	4	4
998	2	15	2	1	9	1	2	4	4	4	4	3	3	4	2	2	3	2	2	0	3	2	4	3	3	2	2	2	3	2	2	3	3	2	2	4	4	2	3	1	1	2	1	2	3	2	4	2	2
999	1	15	2	1	9	1	2	3	1	2	1	2	2	3	2	2	2	1	4	4	3	2	2	3	2	1	1	2	2	1	1	4	4	4	4	2	3	1	2	3	4	4	4	4	4	4	4	2	2
1000	1	15	1	1	9	1	1	1	2	2	1	1	4	1	2	2	3	3	3	1	1	1	1	3	1	3	1	2	2	2	2	3	3	2	2	2	2	3	3	4	4	1	1	3	3	2	2	2	1
1001	1	15	2	1	9	1	1	1	1	1	1	3	1	3	1	1	1	1	2	2	2	4	0	2	1	1	1	4	4	1	1	4	4	4	4	1	1	1	1	4	4	1	1	1	1	4	3	1	1
1002	2	14	1	1	9	1	3	3	3	4	2	3	2	2	4	2	2	1	2	3	4	3	2	3	1	2	3	1	2	3	4	2	3	1	1	2	4	2	2	1	2	1	2	4	4	1	2	4	4
1003	1	15	1	1	9	1	2	1	1	2	1	1	1	1	1	1	1	1	2	2	2	1	3	2	2	1	1	2	2	2	2	4	4	1	1	1	1	4	4	1	1	4	4	4	4	1	1	4	4
1004	2	15	2	1	9	1	2	2	2	2	1	1	2	2	1	1	2	1	1	2	2	2	2	1	1	2	1	1	3	4	3	4	4	1	1	1	2	2	2	1	2	1	1	4	4	1	1	4	4
1005	1	15	1	1	9	1	2	2	4	4	4	4	4	4	2	2	4	2	2	2	2	4	4	4	2	4	4	2	2	2	2	4	4	1	1	2	2	4	4	1	1	1	1	4	4	3	3	2	2
1006	1	15	2	1	9	1	2	2	2	2	2	2	2	4	2	2	2	1	2	2	2	1	2	2	4	4	2	2	2	2	2	2	2	3	2	2	2	2	2	2	2	2	2	2	2	3	3	3	3
1007	1	15	1	1	9	1	4	4	4	4	2	4	2	2	4	4	4	3	3	3	3	2	4	4	2	4	2	1	1	4	4	3	3	1	1	1	1	4	4	1	1	2	4	3	4	2	4	4	4
1008	1	14	2	1	9	0	1	1	1	1	1	1	2	2	1	1	3	1	3	3	3	3	3	3	3	3	1	1	1	2	2	1	1	1	1	1	1	4	4	1	1	1	1	4	4	1	1	4	4
1009	2	15	1	2	9	1	2	4	1	4	1	1	1	2	4	1	2	1	1	1	4	2	2	2	2	1	1	2	2	2	2	4	4	2	2	1	1	1	2	1	1	1	1	2	2	2	2	2	2
1010	1	15	2	1	9	1	1	1	1	1	1	1	1	1	1	1	1	4	4	1	1	1	1	1	1	1	1	1	1	4	4	4	4	1	1	1	1	4	4	1	1	1	1	4	4	1	1	4	4
1011	2	14	2	1	9	1	2	3	3	3	3	2	3	2	3	3	3	1	4	3	3	3	3	3	2	3	2	2	2	2	2	3	3	2	2	2	2	2	2	2	2	2	2	1	1	2	2	3	3
1012	2	15	2	1	9	1	4	2	2	3	4	2	3	3	4	2	3	1	2	2	3	2	2	2	3	1	2	2	2	2	2	1	3	1	2	1	1	2	2	2	2	3	4	1	2	1	2	1	2
1013	1	15	1	1	9	2	2	2	2	2	2	2	2	1	2	2	2	2	2	2	2	2	2	2	2	2	1	1	2	3	3	2	2	1	1	2	2	4	4	1	1	2	2	2	2	2	2	3	3
1014	2	15	2	1	9	1	2	2	2	2	2	2	3	3	4	3	3	2	2	3	3	2	3	2	3	2	2	2	2	3	2	2	3	1	1	2	2	3	3	2	3	2	2	4	4	1	2	4	4
1015	2	15	2	1	9	1	2	2	2	3	2	2	4	2	4	2	2	4	4	3	3	2	2	2	3	2	2	2	2	2	2	4	4	1	1	2	2	4	4	3	3	4	4	3	3	4	4	2	2
1016	1	14	1	1	9	1	1	2	2	4	3	2	4	2	2	2	3	1	4	2	4	2	2	1	3	2	1	2	2	3	3	4	4	1	1	1	1	4	4	1	1	2	2	4	4	2	2	4	3
1017	1	15	1	1	9	1	1	1	1	1	1	1	1	1	1	1	1	4	4	1	1	1	1	1	1	1	1	1	1	4	4	1	1	1	1	1	1	4	4	1	1	1	1	4	4	1	1	4	4
1018	1	14	2	1	9	1	2	2	2	3	2	1	3	1	4	3	2	1	2	3	3	1	2	2	2	2	1	2	3	2	2	3	3	4	4	3	4	2	2	2	3	1	3	3	4	2	3	1	1
1019	2	15	1	1	9	1	2	2	1	2	1	3	1	2	3	2	1	1	3	4	4	1	3	1	2	1	1	1	2	1	2	3	3	1	1	1	1	4	4	2	2	1	1	3	3	2	2	4	4
1020	1	14	2	1	9	1	2	2	2	3	3	2	3	2	3	4	3	3	3	3	3	1	2	2	2	3	2	1	1	2	3	4	4	2	2	1	2	1	1	4	1	4	4	3	3	3	3	1	3
1021	1	14	2	1	9	1	2	1	1	1	1	1	3	2	3	3	3	3	2	3	4	1	1	1	2	3	1	1	1	2	2	3	3	1	1	1	1	4	4	1	1	1	1	3	3	1	1	3	3
1022	2	15	1	1	9	1	2	2	2	2	1	2	3	2	4	2	3	3	1	2	1	2	1	1	2	2	1	2	2	3	3	2	2	1	1	1	1	1	1	1	1	1	1	4	4	1	1	2	2
1023	1	15	1	2	9	1	4	2	1	1	1	4	1	4	1	1	4	1	4	1	1	4	4	1	1	4	1	4	4	1	1	4	4	4	4	1	1	4	4	4	4	1	1	1	1	1	1	1	1
1024	2	15	2	1	9	2	2	2	2	2	2	1	1	2	3	3	1	1	2	3	3	2	2	2	1	1	1	1	2	4	3	4	4	1	1	1	1	3	3	1	1	2	2	4	4	2	2	4	4
1025	2	15	1	1	9	1	4	1	1	1	1	2	1	4	1	1	1	1	1	1	1	1	2	1	1	2	1	1	1	1	2	3	3	1	1	1	2	1	1	3	2	3	3	3	3	3	3	3	3
1026	2	15	2	1	9	1	2	2	2	2	2	3	3	3	2	2	2	1	2	3	4	3	4	4	4	4	2	2	1	2	3	1	4	2	2	3	4	4	4	1	2	3	4	4	3	2	3	2	4
1027	2	15	1	1	9	2	2	2	1	3	1	1	3	1	2	1	2	1	2	3	3	1	3	2	2	2	1	2	2	2	3	2	2	2	2	3	3	2	2	3	3	2	2	3	3	2	2	2	2
1028	1	15	1	1	9	2	4	1	4	1	1	2	3	3	2	4	2	1	3	3	4	4	1	1	4	2	1	1	1	2	2	4	4	1	1	1	1	4	4	1	1	1	1	4	4	1	1	4	4
1029	2	14	1	1	9	1	3	2	1	4	2	3	1	1	4	1	1	1	3	4	3	3	2	2	1	1	4	1	1	3	3	4	4	1	1	3	3	4	4	2	3	4	4	4	3	1	1	4	3
1030	2	15	1	1	9	2	2	2	1	3	2	1	2	1	2	2	2	1	2	2	2	1	2	2	1	1	1	0	0	0	0	0	0	0	0	0	0	0	0	0	0	0	0	0	0	0	0	0	0
1031	1	14	2	1	9	1	4	3	3	4	2	4	4	4	4	4	3	1	1	1	1	4	4	4	1	1	2	1	4	2	2	4	4	4	4	1	4	2	2	1	1	4	4	3	3	4	4	3	3
1032	1	15	2	1	9	2	2	1	2	2	1	1	3	1	3	3	2	2	1	1	2	1	1	1	2	2	1	2	2	3	3	3	3	1	1	2	2	3	3	1	1	2	2	3	3	2	2	3	3
1033	2	15	1	1	9	2	3	2	2	3	2	4	3	1	2	2	3	2	3	1	2	2	2	1	3	1	1	2	2	2	2	3	3	1	1	1	2	2	2	2	4	2	3	4	4	2	3	3	3
1034	2	14	1	1	9	1	2	1	2	3	1	1	2	1	1	1	2	1	2	2	1	2	3	2	3	3	1	1	2	2	3	1	2	1	2	1	1	2	2	2	2	4	4	2	3	2	3	2	3
1035	2	14	2	1	9	1	2	2	1	1	2	2	2	3	3	3	1	1	1	3	3	1	1	1	1	1	2	1	2	2	3	1	1	1	1	1	2	3	2	1	2	3	3	1	1	2	2	1	1
1036	1	16	1	1	9	1	2	2	2	2	1	2	3	1	3	2	1	1	2	2	2	2	2	1	2	3	1	4	2	2	2	4	4	3	3	4	4	4	4	2	2	4	4	2	2	4	4	2	2
1037	2	15	2	1	9	1	2	2	2	2	3	3	2	4	4	4	2	1	2	4	4	4	4	3	3	1	3	2	2	3	3	3	3	1	1	1	1	3	3	1	1	1	1	3	4	2	2	2	2
1038	1	15	1	2	9	1	1	1	1	4	1	1	4	4	1	4	4	1	1	1	4	1	4	1	1	4	2	2	1	2	2	4	4	2	1	1	1	4	4	1	1	2	2	4	4	1	1	1	1
1039	2	15	1	1	9	2	2	1	2	3	1	2	3	1	2	1	1	1	3	2	2	1	2	1	1	3	1	1	2	1	2	3	3	1	1	1	1	2	2	1	1	2	2	2	2	2	2	3	3
1040	2	14	1	1	9	2	2	2	1	4	1	2	3	1	3	3	2	1	2	3	4	1	1	1	3	3	1	1	1	2	2	4	4	1	1	1	1	3	3	1	1	1	2	2	2	4	4	4	4
1041	2	15	2	1	9	0	2	2	2	1	3	4	2	1	2	3	3	2	2	2	2	2	0	1	2	2	2	2	2	2	2	2	2	2	2	2	2	2	2	2	2	2	2	2	2	2	2	2	2
1042	1	14	2	2	9	1	2	1	1	3	1	1	3	1	2	2	2	1	3	3	2	1	1	2	2	2	1	2	2	3	3	3	3	3	2	1	1	1	3	3	3	2	3	4	4	2	2	4	4
1043	2	15	1	1	9	1	2	2	1	2	1	1	4	2	4	2	2	1	2	2	2	2	1	1	1	1	1	2	2	2	2	4	4	2	2	1	1	4	4	1	1	1	1	3	3	3	3	2	2
1044	2	15	2	1	9	1	2	1	2	4	2	2	1	1	2	1	2	1	2	2	2	1	3	3	3	3	1	1	1	3	3	2	2	1	1	4	4	3	3	4	4	4	4	4	4	1	1	4	4
1045	2	15	2	1	9	1	2	2	1	3	1	1	2	2	3	4	2	1	2	1	4	3	3	3	3	2	2	1	1	2	2	3	3	2	2	2	2	1	1	2	2	3	3	3	3	2	2	2	2
1046	1	14	2	1	9	1	1	1	1	1	1	2	1	1	2	2	1	1	1	1	2	1	2	2	1	1	1	3	3	3	2	2	2	1	1	3	3	4	4	2	2	1	1	3	2	1	1	3	2
1047	1	14	1	1	9	2	2	2	2	4	1	1	1	1	3	3	4	1	3	1	3	2	2	2	1	4	4	2	2	2	2	4	4	4	4	3	3	4	4	4	4	4	4	4	4	3	3	2	2
1048	1	15	1	1	9	1	4	4	4	4	4	4	4	4	4	4	4	4	4	4	4	4	4	4	4	4	1	1	1	1	1	4	4	4	4	1	1	1	1	1	1	4	4	2	2	4	4	4	4
1049	2	14	2	1	9	1	1	2	1	2	2	2	2	1	2	2	2	1	1	2	1	1	2	1	1	1	1	2	2	3	3	2	2	1	1	1	1	3	3	2	2	3	3	3	3	2	2	3	3
1050	2	15	2	1	9	1	2	2	2	2	1	1	2	1	2	1	1	1	2	1	2	1	2	1	1	2	1	2	1	2	2	4	4	2	2	1	1	2	2	2	2	2	2	2	2	2	2	2	2
1051	1	15	1	1	9	1	1	1	2	1	2	2	1	2	3	2	2	1	3	2	3	2	2	2	2	2	1	2	1	2	2	4	4	2	1	4	4	4	4	1	1	4	4	3	3	4	4	2	3
1052	1	14	2	1	9	2	1	3	4	3	1	4	3	2	1	1	2	3	3	2	3	3	2	2	2	2	1	2	2	2	3	2	2	1	2	2	3	4	4	4	4	2	2	2	2	2	2	3	2
1053	1	1	2	1	9	2	2	2	1	4	2	2	2	3	1	2	2	1	2	1	1	2	2	2	1	2	1	2	1	2	2	2	2	1	1	1	1	2	2	3	1	2	2	4	3	4	4	2	2
1054	2	14	2	2	9	2	2	2	2	2	2	2	1	3	2	3	3	1	1	1	2	3	2	1	1	1	2	2	2	2	2	3	3	1	1	1	1	2	2	1	1	1	2	2	2	2	2	2	2
1055	1	15	2	1	9	1	2	2	3	2	2	2	3	3	2	3	2	4	2	2	3	3	3	3	2	2	2	2	2	2	2	2	2	2	2	3	3	3	3	3	3	3	3	2	2	2	2	2	2
1056	1	14	0	1	9	1	2	2	2	2	1	1	2	1	2	1	1	1	3	2	3	2	1	1	2	1	1	1	1	2	2	2	2	1	1	1	1	2	2	1	1	2	2	2	2	2	2	3	3
1057	1	1	1	1	9	1	2	2	2	2	2	2	2	2	2	2	2	2	2	2	2	2	2	2	2	2	2	1	1	2	2	2	2	2	2	2	2	2	2	2	2	2	2	2	2	2	2	2	2
1058	1	14	1	1	9	1	4	2	2	4	2	3	4	4	3	4	4	3	4	4	2	2	3	2	4	3	2	3	2	1	2	4	4	2	2	4	4	4	4	4	4	3	4	4	4	4	4	1	1
1059	1	15	2	1	9	2	2	2	2	2	1	2	2	1	1	3	3	2	2	2	2	1	1	1	2	2	1	2	1	2	2	3	3	2	2	3	3	2	3	1	1	2	2	3	3	3	3	3	3
1060	2	14	1	1	9	2	2	2	2	3	2	1	3	1	2	2	2	2	3	2	2	1	2	2	2	4	1	1	1	2	2	4	4	1	1	1	1	4	4	1	1	2	2	2	2	1	1	4	4
1061	1	15	2	1	9	1	2	2	2	2	2	2	2	2	2	2	2	2	2	2	2	2	2	2	2	2	2	2	2	2	2	2	2	2	2	2	2	2	2	2	2	2	2	2	2	2	2	2	2
1062	1	15	2	1	9	1	2	2	2	2	2	2	2	2	2	2	2	2	2	2	2	2	2	2	2	2	2	2	2	2	2	2	2	2	2	2	2	2	2	2	2	2	2	2	2	2	2	2	2
1064	2	15	2	1	9	2	2	2	2	2	2	2	2	2	1	2	1	1	4	2	2	2	2	2	2	4	1	1	2	2	2	2	2	1	1	2	1	3	3	2	2	1	1	2	2	2	2	3	3
1065	2	15	1	1	9	1	1	1	1	2	1	1	2	1	2	3	1	1	3	4	4	1	2	1	1	1	1	2	2	2	2	2	2	1	1	1	1	3	3	1	1	1	1	3	2	3	3	2	2
1066	2	15	2	1	9	2	1	1	2	2	1	1	4	2	3	3	1	1	1	1	4	1	2	2	2	1	2	1	1	3	4	4	4	1	1	1	1	4	4	1	1	1	1	2	1	1	1	4	4
1067	1	14	2	1	9	2	2	3	2	4	1	1	1	3	4	1	3	1	1	1	3	1	2	1	1	3	1	4	4	2	2	4	4	1	1	2	4	4	2	4	4	4	4	4	4	4	4	2	2
1068	1	15	1	1	9	1	2	4	1	4	1	3	1	1	4	1	1	1	3	1	2	4	2	2	1	1	2	4	4	2	2	4	4	4	4	4	4	4	4	4	4	4	4	2	2	4	4	1	1
1070	2	15	2	1	9	2	2	2	2	1	3	4	1	3	2	1	1	1	2	1	1	3	3	2	1	2	2	2	1	2	2	2	2	1	1	1	1	1	1	1	1	2	2	1	1	2	2	1	1
1071	1	15	1	1	9	1	2	1	1	4	1	4	4	2	4	1	2	1	4	4	4	1	1	1	1	3	1	2	2	3	3	4	4	2	2	1	1	3	3	1	1	1	1	4	4	4	4	3	3
1072	2	15	2	1	9	2	4	2	4	1	1	2	1	4	4	2	4	1	2	4	2	4	4	4	4	4	2	1	3	3	2	4	4	2	2	4	4	4	4	1	4	1	3	4	4	4	4	2	2
1073	1	15	1	1	9	2	1	2	2	1	1	2	3	1	1	1	1	1	1	2	1	1	1	1	1	1	1	2	3	2	2	1	2	1	2	2	1	3	3	2	1	3	3	1	2	2	2	3	3
1075	2	15	2	1	9	2	2	2	2	2	2	2	2	2	1	3	2	3	3	2	2	2	2	2	3	3	2	2	2	2	3	2	2	2	2	1	2	3	3	1	1	2	2	3	3	1	1	2	3
1076	2	15	2	1	9	2	1	2	1	3	1	1	2	1	4	2	1	1	1	2	2	1	2	1	1	1	1	1	2	3	2	2	2	1	1	2	2	2	2	1	2	2	3	2	3	2	2	3	2
1077	1	13	2	1	8	2	2	3	2	4	2	4	1	4	4	3	3	1	2	3	3	3	2	4	2	2	3	4	4	2	1	3	3	4	4	2	4	1	1	3	4	2	4	4	2	2	4	1	1
[truncated: 29 more columns]
